# Supplementary material for: Genetic Diversity and Environmental Influence on Yield and Yield-Related Traits of Adzuki Bean (Vigna angularis L.)
Source: Plants (Basel). 2022 Apr 21;11(9):1132. doi: 10.3390/plants11091132 (PMC9103669; doi:10.3390/plants11091132)
Supplement: Supplementary file 1 [file plants-11-01132-s001.zip]

Archive with 1 entries (1 files):
- plants-1669094-supplementary.xlsx
