# Supplementary material for: Genetic Diversity and Environmental Influence on Yield and Yield-Related Traits of Adzuki Bean (Vigna angularis L.)
Source: Plants (Basel). 2022 Apr 21;11(9):1132. doi: 10.3390/plants11091132 (PMC9103669; doi:10.3390/plants11091132)
Supplement: Supplementary file 1 [file plants-11-01132-s001.zip › plants-1669094-supplementary.xlsx]

## Sheet: Sheet1
Supplementary Table S1 Geographical distribution of the accessions used in the study (n = 475) and phenotypic traits in two locations.
Sample name	Germplasm type	Collection sites	Longtitude	Latitude	Nanning																														Nanyang
					PH (cm)			NNS			PBN			FD (days)			MD (days)			NPP			NSP			100-SW (g)			SWP (g)			PY (g)			PH (cm)			NNS			PBN			FD (days)			MD (days)
A001	Landrace	Beijing	11617	3959	29.5	31.7	30.5	12	13	11	1	1	1	43	41	41	70	71	72	13	12	16	7	7	7	7.852	7.859	7.932	7	8.5	7.7	313.5	323.7	324	57.2	55.7	59.2	17	17	16	3	3	3	53	51	51	80	83	78
A002	Landrace	Beijing	11617	3959	27.5	30.2	26.3	12	13	12	0	0	0	43	44	42	70	73	68	16	18	15	6	6	7	6.728	6.733	6.726	6.2	8.3	7.2	186.2	196.2	189.6	74.2	76.4	75.2	19	20	18	4	5	4	45	46	44	80	81	80
A003	Landrace	Beijing	11617	3959	33.3	31.8	35.3	14	14	13	1	2	1	41	41	41	70	71	70	32	35	33	6	5	6	7.107	7.095	7.116	13.1	14.6	13.8	525.4	530.9	527.7	47.4	50.1	46.2	20	21	20	2	2	3	53	53	53	80	78	81
A004	Landrace	Beijing	11617	3959	22.3	24.5	23.3	10	11	9	1	1	2	43	45	45	70	68	71	7	7	9	7	8	6	7.654	7.754	7.794	3.5	3.9	4.6	211.5	221.7	222	65.4	63.9	67.4	21	21	20	5	6	5	52	54	54	80	78	79
A005	Landrace	Beijing	11617	3959	24.1	26.8	22.9	11	12	11	1	2	1	43	41	41	70	68	69	9	11	11	7	7	7	8.903	8.91	8.983	5.4	6.6	6.5	242.6	252.6	246	70.6	72.8	71.6	23	24	22	4	4	4	50	48	48	80	81	82
A006	Landrace	Beijing	11617	3959	29	27.5	31	13	13	12	1	1	1	41	42	40	70	71	72	15	15	15	9	9	10	8.62	8.625	8.618	11.3	13.4	12.9	676	681.5	678.3	65.2	67.9	64	20	21	20	4	4	4	57	58	56	84	87	82
A007	Landrace	Tianjin	11655	3856	21.6	23.8	22.6	12	13	11	1	1	1	41	41	41	68	71	66	12	11	15	6	5	6	9.295	9.283	9.304	6.4	7.9	7.1	480.3	490.5	490.8	54.4	52.9	56.4	21	21	20	4	5	4	57	57	57	87	88	87
A008	Landrace	Hebei	11446	3721	25.3	28	24.1	12	13	12	1	2	1	43	45	45	85	86	85	13	15	12	6	7	5	15.398	15.498	15.538	11.8	13.9	12.8	769	779	772.4	47.2	49.4	48.2	17	18	16	3	3	4	50	52	52	87	85	88
A009	Landrace	Hebei	11433	3827	32.1	30.6	34.1	15	15	14	1	1	2	43	41	41	70	68	71	15	18	16	8	8	8	8.339	8.346	8.419	9.7	11.2	10.4	676	681.5	678.3	70	72.7	68.8	17	18	17	3	4	3	66	64	64	94	92	93
A010	Landrace	Hebei	11554	3747	29.3	31.5	30.3	12	13	11	1	2	1	43	44	42	70	68	69	15	15	17	7	7	8	6.413	6.418	6.411	7.1	7.5	8.2	462.7	472.9	473.2	65.3	63.8	67.3	18	18	17	2	2	2	63	64	62	94	95	96
A011	Landrace	Hebei	11535	3734	28.4	31.1	27.2	13	14	13	1	1	1	43	43	43	70	71	72	10	12	12	7	6	7	7.497	7.485	7.506	5.2	6.4	6.3	386.9	396.9	390.3	60	62.2	61	19	20	18	2	2	2	52	52	52	87	90	85
A012	Landrace	Hebei	11453	4050	26.6	25.1	28.6	12	12	11	1	1	1	37	39	39	70	73	68	9	9	9	8	9	7	9.246	9.346	9.386	6.8	8.9	8.4	444.6	450.1	446.9	52.6	55.3	51.4	21	22	21	4	5	4	59	61	61	93	94	93
A013	Landrace	Hebei	11734	4100	28.7	30.9	29.7	13	14	12	1	2	1	43	41	41	68	69	68	14	13	17	8	8	8	7.045	7.052	7.125	7.4	8.9	8.1	596	606.2	606.5	66.5	65	68.5	19	19	18	3	3	4	55	53	53	94	92	95
A014	Landrace	Hebei	11408	3802	16.7	19.4	15.5	10	11	10	1	1	2	37	38	36	68	66	69	13	15	12	7	7	8	6.186	6.191	6.184	5.5	7.6	6.5	437.2	447.2	440.6	59.2	61.4	60.2	19	20	18	3	4	3	59	60	58	94	92	93
A015	Landrace	Hebei	11513	3755	31.2	29.7	33.2	14	14	13	2	3	2	43	43	43	68	66	67	30	33	31	7	6	7	5.443	5.431	5.452	12	13.5	12.7	1075.6	1081.1	1077.9	57.8	60.5	56.6	20	21	20	3	3	3	67	67	67	94	95	96
A016	Landrace	Hebei	11412	3819	15.6	17.8	16.6	9	10	8	1	1	1	43	45	45	68	69	70	4	4	6	7	8	6	13.59	13.69	13.73	3.3	3.7	4.4	132.4	142.6	142.9	55.8	54.3	57.8	20	20	19	3	3	3	64	66	66	97	100	95
A017	Landrace	Hebei	11411	3850	20	22.7	18.8	11	12	11	2	2	2	43	41	41	68	71	66	23	25	25	6	6	6	6.368	6.375	6.448	8.9	10.1	10	575.5	585.5	578.9	49.4	51.6	50.4	17	18	16	3	4	3	66	64	64	97	98	97
A018	Landrace	Hebei	11842	4100	21.7	20.2	23.7	11	11	10	1	2	1	43	44	42	68	69	68	4	4	4	6	6	7	8.013	8.018	8.011	1.9	4	3.5	135.7	141.2	138	54.8	57.5	53.6	18	19	18	3	3	4	53	54	52	87	85	88
A019	Landrace	Hebei	11914	3953	14.7	16.9	15.7	8	9	7	1	1	2	41	41	41	68	66	69	5	4	8	7	6	7	6.528	6.516	6.537	2.5	4	3.2	172.8	183	183.3	85.4	83.9	87.4	22	22	21	4	5	4	55	55	55	87	85	86
A020	Landrace	Hebei	11546	3916	28.5	31.2	27.3	14	15	14	1	2	1	43	45	45	68	66	67	12	14	11	7	8	6	8.747	8.847	8.887	7.4	9.5	8.4	221	231	224.4	54.4	56.6	55.4	21	22	20	3	3	3	45	47	47	82	83	84
A021	Landrace	Hebei	11756	4058	23.1	21.6	25.1	13	13	12	1	1	1	43	41	41	68	69	70	13	16	14	9	9	9	6.335	6.342	6.415	7	8.5	7.7	455.8	461.3	458.1	58.2	60.9	57	21	22	21	3	3	3	63	61	61	89	92	87
A022	Landrace	Hebei	12633	4543	23.8	26	24.8	11	12	10	2	2	2	43	44	42	70	73	68	9	9	11	6	6	7	12.495	12.5	12.493	6.6	7	7.7	265.6	275.8	276.1	57.8	56.3	59.8	18	18	17	3	4	3	64	65	63	96	97	96
A023	Landrace	Shanxi	11317	3911	25.6	28.3	24.4	12	13	12	2	3	2	43	43	43	92	93	92	21	23	23	5	4	5	9.822	9.81	9.831	10.8	12	11.9	433.4	443.4	436.8	70.4	72.6	71.4	20	21	19	3	3	4	59	59	59	96	94	97
A024	Landrace	Shanxi	11245	3843	21.7	20.2	23.7	11	11	10	2	2	3	43	45	45	92	90	93	22	22	22	5	6	4	8.548	8.648	8.688	9.8	11.9	11.4	588.9	594.4	591.2	63.8	66.5	62.6	18	19	18	3	4	3	59	61	61	96	94	95
A025	Landrace	Shanxi	11156	3821	22.2	24.4	23.2	12	13	11	2	3	2	43	41	41	92	90	91	9	8	12	8	8	8	11.073	11.08	11.153	8.6	10.1	9.3	386.6	396.8	397.1	61.6	60.1	63.6	19	19	18	3	3	3	59	57	57	96	97	98
A026	Landrace	Shanxi	11148	3651	15.4	18.1	14.2	11	12	11	1	1	1	45	46	44	92	93	94	8	10	7	8	8	9	9.522	9.527	9.52	5.8	7.9	6.8	261.1	271.1	264.5	53	55.2	54	21	22	20	4	4	4	63	64	62	96	99	94
A027	Landrace	Shanxi	11322	3704	20.8	19.3	22.8	11	11	10	2	2	2	43	43	43	92	95	90	10	13	11	8	7	8	10.02	10.008	10.029	7.8	9.3	8.5	389.6	395.1	391.9	60.3	63	59.1	20	21	20	2	3	2	64	64	64	96	97	96
A028	Landrace	Shanxi	11338	3748	19.3	21.5	20.3	12	13	11	2	3	2	45	47	47	92	93	92	15	15	17	8	9	7	9.542	9.642	9.682	11.5	11.9	12.6	286.7	296.9	297.2	65.6	64.1	67.6	20	20	19	3	3	4	64	66	66	96	94	97
A029	Landrace	Shanxi	11050	3659	23.8	26.5	22.6	13	14	13	1	1	2	43	41	41	70	68	71	22	24	24	6	6	6	6.696	6.703	6.776	9.3	10.5	10.4	325.6	335.6	329	54.8	57	55.8	20	21	19	2	3	2	59	57	57	96	94	95
A030	Landrace	Shanxi	11325	3931	21	19.5	23	10	10	9	1	2	1	45	46	44	92	90	91	13	13	13	6	6	7	7.066	7.071	7.064	5.9	8	7.5	146.5	152	148.8	61.2	63.9	60	17	18	17	3	3	3	59	60	58	96	97	98
A031	Landrace	Shanxi	11315	3843	26.2	28.4	27.2	12	13	11	1	1	1	43	43	43	70	71	72	16	15	19	6	5	6	6.075	6.063	6.084	5.6	7.1	6.3	166.7	176.9	177.2	63.8	62.3	65.8	20	20	19	3	3	3	53	53	53	99	102	97
A032	Landrace	Shanxi	11315	3843	17.7	20.4	16.5	9	10	9	1	1	1	43	45	45	70	73	68	6	8	5	8	9	7	7.554	7.654	7.694	3.3	5.4	4.3	114.5	124.5	117.9	62	64.2	63	20	21	19	4	5	4	59	61	61	99	100	99
A033	Landrace	Shanxi	11256	3903	22.6	21.1	24.6	10	10	9	1	2	1	37	35	35	92	93	92	10	13	11	8	8	8	6.589	6.596	6.669	5	6.5	5.7	199	204.5	201.3	80.4	83.1	79.2	21	22	21	3	3	4	63	61	61	99	97	100
A034	Landrace	Shanxi	11256	3903	18.3	20.5	19.3	8	9	7	1	1	2	43	44	42	70	68	71	6	6	8	7	7	8	7.382	7.387	7.38	3.1	3.5	4.2	78.6	88.8	89.1	63	61.5	65	18	18	17	3	4	3	59	60	58	99	97	98
A035	Landrace	Shanxi	11256	3903	26.2	28.9	25	13	14	13	1	2	1	43	43	43	70	68	69	14	16	16	6	5	6	6.662	6.65	6.671	5.9	7.1	7	293.8	303.8	297.2	56.2	58.4	57.2	20	21	19	4	4	4	63	63	63	99	100	101
A036	Landrace	Shanxi	11245	3843	24.8	23.3	26.8	12	12	11	1	1	1	37	39	39	68	69	70	16	16	16	5	6	4	6.422	6.522	6.562	5.5	7.6	7.1	384.9	390.4	387.2	72.4	75.1	71.2	21	22	21	5	5	5	57	59	59	82	85	80
A037	Landrace	Shanxi	11129	3926	24.1	26.3	25.1	12	13	11	1	1	1	37	35	35	70	73	68	11	10	14	7	7	7	6.291	6.298	6.371	4.4	5.9	5.1	218.4	228.6	228.9	63.8	62.3	65.8	21	21	20	5	6	5	53	51	51	82	83	82
A038	Landrace	Shanxi	11156	3821	18.8	21.5	17.6	10	11	10	2	3	2	41	42	40	70	71	70	15	17	14	6	6	7	5.945	5.95	5.943	5.5	7.6	6.5	305.1	315.1	308.5	72.2	74.4	73.2	20	21	19	3	3	4	59	60	58	96	94	97
A039	Landrace	Shanxi	11156	3821	17	15.5	19	9	9	8	1	1	2	43	43	43	70	68	71	6	9	7	9	8	9	6.441	6.429	6.45	3.6	5.1	4.3	180.9	186.4	183.2	55.2	57.9	54	17	18	17	2	3	2	59	59	59	96	94	95
A040	Landrace	Shanxi	11242	3825	25.1	27.3	26.1	12	13	11	1	2	1	43	45	45	77	75	76	12	12	14	7	8	6	6.613	6.713	6.753	5.5	5.9	6.6	409.9	420.1	420.4	69.4	67.9	71.4	22	22	21	3	3	3	63	65	65	99	100	101
A041	Landrace	Shanxi	11242	3825	21.5	24.2	20.3	10	11	10	1	1	1	43	41	41	75	76	77	9	11	11	7	7	7	7.092	7.099	7.172	4.3	5.5	5.4	361.9	371.9	365.3	53.8	56	54.8	15	16	14	4	4	4	63	61	61	99	102	97
A042	Landrace	Shanxi	11233	3747	23	21.5	25	12	12	11	1	1	1	45	46	44	77	80	75	5	5	5	8	8	9	7.359	7.364	7.357	2.8	4.9	4.4	140.1	145.6	142.4	62	64.7	60.8	21	22	21	3	4	3	59	60	58	99	100	99
A043	Landrace	Shanxi	11341	3736	38.3	40.5	39.3	13	14	12	1	2	1	45	45	45	77	78	77	4	3	7	7	6	7	7.32	7.308	7.329	2.1	3.6	2.8	30.8	41	41.3	88.2	86.7	90.2	21	21	20	3	3	4	64	64	64	99	97	100
A044	Landrace	Shanxi	11320	3805	29.5	32.2	28.3	13	14	13	1	1	2	41	43	43	75	73	76	6	8	5	9	10	8	8.372	8.472	8.512	4.2	6.3	5.2	168.8	178.8	172.2	70.8	73	71.8	23	24	22	4	5	4	62	64	64	99	97	98
A045	Landrace	Shanxi	11211	3712	33.3	31.8	35.3	12	12	11	1	2	1	43	41	41	85	83	84	7	10	8	7	7	7	7.444	7.451	7.524	3.6	5.1	4.3	54.6	60.1	56.9	76.6	79.3	75.4	18	19	18	3	3	3	63	61	61	99	100	101
A046	Landrace	Shanxi	11211	3712	23.6	25.8	24.6	13	14	12	1	1	1	43	44	42	85	86	87	10	10	12	4	4	5	10.71	10.715	10.708	4.4	4.8	5.5	196.4	206.6	206.9	59	57.5	61	20	20	19	5	5	5	59	60	58	99	102	97
A047	Landrace	Shanxi	11146	3708	21.7	24.4	20.5	10	11	10	1	1	1	43	43	43	75	78	73	10	12	12	7	6	7	8.222	8.21	8.231	5.7	6.9	6.8	396.2	406.2	399.6	58.6	60.8	59.6	20	21	19	3	4	3	66	66	66	99	100	99
A048	Landrace	Shanxi	11112	3721	26.3	24.8	28.3	11	11	10	1	2	1	45	47	47	75	76	75	10	10	10	7	8	6	6.632	6.732	6.772	4.4	6.5	6	283.4	288.9	285.7	60.4	63.1	59.2	19	20	19	2	2	3	64	66	66	99	97	100
A049	Landrace	Shanxi	11056	3642	27.6	29.8	28.6	11	12	10	1	1	2	43	41	41	75	73	76	9	8	12	7	7	7	6.723	6.73	6.803	3.8	5.3	4.5	365.5	375.7	376	66.3	64.8	68.3	19	19	18	4	5	4	64	62	62	99	97	98
A050	Landrace	Shanxi	11056	3642	25.2	27.9	24	11	12	11	1	2	1	43	44	42	75	73	74	11	13	10	7	7	8	6.955	6.96	6.953	5.4	7.5	6.4	326.2	336.2	329.6	58	60.2	59	21	22	20	3	3	3	63	64	62	99	100	101
A051	Landrace	Shanxi	11155	3702	28.7	27.2	30.7	12	12	11	1	1	1	37	37	37	70	71	72	11	14	12	7	6	7	5.59	5.578	5.599	4.2	5.7	4.9	293.9	299.4	296.2	71.8	74.5	70.6	18	19	18	3	3	3	52	52	52	87	90	85
A052	Landrace	Shanxi	11310	3754	22.3	24.5	23.3	14	15	13	1	1	1	41	43	43	75	78	73	16	16	18	8	9	7	7.333	7.433	7.473	9.6	10	10.7	578.8	589	589.3	60.2	58.7	62.2	21	21	20	5	6	5	64	66	66	87	88	87
A053	Landrace	Shanxi	11334	3756	29	31.7	27.8	11	12	11	1	2	1	43	41	41	75	76	75	25	27	27	8	8	8	7.924	7.931	8.004	15.4	16.6	16.5	617.4	627.4	620.8	66.6	68.8	67.6	21	22	20	3	3	4	63	61	61	105	103	106
A054	Landrace	Shanxi	11211	3733	31.3	29.8	33.3	13	13	12	1	1	2	41	42	40	75	73	76	20	20	20	8	8	9	5.892	5.897	5.89	9.5	11.6	11.1	523	528.5	525.3	75	77.7	73.8	21	22	21	4	5	4	69	70	68	105	103	104
A055	Landrace	Shanxi	11056	3642	30.2	32.4	31.2	12	13	11	1	2	1	43	43	43	85	83	84	21	20	24	7	6	7	6.962	6.95	6.971	10.3	11.8	11	620.6	630.8	631.1	69.4	67.9	71.4	20	20	19	3	3	3	67	67	67	105	106	107
A056	Landrace	Shanxi	11056	3642	33.2	35.9	32	12	13	12	1	1	1	43	45	45	85	86	87	22	24	21	8	9	7	8.816	8.916	8.956	15.3	17.4	16.3	992	1002	995.4	83	85.2	84	22	23	21	3	3	3	67	69	69	105	108	103
A057	Landrace	Shanxi	11056	3642	23.6	22.1	25.6	13	13	12	1	1	1	43	41	41	75	78	73	28	31	29	7	7	7	7.645	7.652	7.725	15	16.5	15.7	826.1	831.6	828.4	63.6	66.3	62.4	20	21	20	2	3	2	59	57	57	99	100	99
A058	Landrace	Shanxi	11056	3642	32.1	34.3	33.1	13	14	12	1	2	1	37	38	36	73	74	73	20	20	22	6	6	7	8.148	8.153	8.146	10.4	10.8	11.5	677.2	687.4	687.7	73.8	72.3	75.8	20	20	19	4	4	5	59	60	58	99	97	100
A059	Landrace	Shanxi	11056	3642	26.6	29.3	25.4	10	11	10	1	1	2	37	37	37	70	68	71	10	12	12	9	8	9	8.176	8.164	8.185	6.8	8	7.9	476.8	486.8	480.2	63.8	66	64.8	19	20	18	4	5	4	59	59	59	99	97	98
A060	Landrace	Shanxi	11242	3824	25.7	24.2	27.7	12	12	11	1	2	1	37	39	39	70	68	69	12	12	12	6	7	5	8.529	8.629	8.669	5.9	8	7.5	296.3	301.8	298.6	59	61.7	57.8	21	22	21	4	4	4	45	47	47	75	76	77
A061	Landrace	Shanxi	11220	3721	20.9	23.1	21.9	12	13	11	1	1	1	37	35	35	70	71	72	14	13	17	6	6	6	8.43	8.437	8.51	7.5	9	8.2	448.7	458.9	459.2	52.2	50.7	54.2	20	20	19	3	3	3	43	41	41	75	78	73
A062	Landrace	Shanxi	11056	3642	22.2	24.9	21	12	13	12	1	1	1	37	38	36	75	78	73	24	26	23	6	6	7	6.585	6.59	6.583	9.3	11.4	10.3	186.3	196.3	189.7	60	62.2	61	21	22	20	2	3	2	43	44	42	75	76	75
A063	Landrace	Inner Mongollia	12216	4345	28.4	26.9	30.4	13	13	12	1	2	1	37	37	37	75	76	75	12	15	13	8	7	8	9.872	9.86	9.881	9	10.5	9.7	495.4	500.9	497.7	65.3	68	64.1	20	21	20	5	5	6	43	43	43	75	73	76
A064	Landrace	Inner Mongollia	12216	4345	25.9	28.1	26.9	14	15	13	1	1	2	37	39	39	75	73	76	23	23	25	6	7	5	6.647	6.747	6.787	8.6	9	9.7	215.8	226	226.3	62.2	60.7	64.2	21	21	20	2	3	2	43	45	45	75	73	74
A065	Landrace	Inner Mongollia	11304	4102	30.7	33.4	29.5	10	11	10	1	2	1	41	39	39	75	73	74	9	11	11	6	6	6	7.84	7.847	7.92	4.1	5.3	5.2	165.9	175.9	169.3	70.6	72.8	71.6	22	23	21	2	2	2	43	41	41	75	76	77
A066	Landrace	Inner Mongollia	11140	4050	27.1	25.6	29.1	13	13	12	1	1	1	37	38	36	75	76	77	25	25	25	6	6	7	8.503	8.508	8.501	13.4	15.5	15	671.7	677.2	674	67.8	70.5	66.6	22	23	22	3	3	3	43	44	42	75	78	73
A067	Landrace	Inner Mongollia	11858	4216	30.4	32.6	31.4	12	13	11	1	1	1	37	37	37	75	78	73	18	17	21	6	5	6	7.444	7.432	7.453	7.9	9.4	8.6	556.2	566.4	566.7	82.2	80.7	84.2	21	21	20	4	5	4	50	50	50	75	76	75
A068	Landrace	Inner Mongollia	11858	4216	31.4	34.1	30.2	11	12	11	1	2	1	37	39	39	70	71	70	14	16	13	8	9	7	7.426	7.526	7.566	8	10.1	9	480.9	490.9	484.3	72.2	74.4	73.2	20	21	19	4	4	5	50	52	52	75	73	76
A069	Landrace	Inner Mongollia	12202	4604	27.9	26.4	29.9	13	13	12	1	1	2	43	41	41	73	71	74	20	23	21	7	7	7	7.632	7.639	7.712	11	12.5	11.7	494.9	500.4	497.2	67	69.7	65.8	19	20	19	5	6	5	50	48	48	75	73	74
A070	Landrace	Liaoning	12402	4027	32.6	34.8	33.6	13	14	12	1	2	1	37	38	36	75	73	74	22	22	24	7	7	8	7.11	7.115	7.108	10.1	10.5	11.2	354.6	364.8	365.1	75	73.5	77	19	19	18	4	4	4	50	51	49	75	76	77
A071	Landrace	Liaoning	12402	4027	29.2	31.9	28	10	11	10	1	1	1	37	37	37	75	76	77	23	25	25	6	5	6	8.296	8.284	8.305	12.5	13.7	13.6	187.1	197.1	190.5	73	75.2	74	21	22	20	4	4	4	50	50	50	75	78	73
A072	Landrace	Liaoning	12402	4027	20.9	19.4	22.9	11	11	10	1	1	1	37	39	39	75	78	73	15	15	15	6	7	5	8.626	8.726	8.766	7	9.1	8.6	349.2	354.7	351.5	56.4	59.1	55.2	19	20	19	2	3	2	45	47	47	75	76	75
A073	Landrace	Liaoning	12402	4027	20	22.2	21	10	11	9	1	2	1	37	35	35	70	71	70	17	16	20	6	6	6	6.983	6.99	7.063	6.8	8.3	7.5	407.7	417.9	418.2	46	44.5	48	17	17	16	3	3	4	45	43	43	75	73	76
A074	Landrace	Liaoning	12021	4021	19.2	21.9	18	10	11	10	1	1	2	41	42	40	85	83	86	12	14	11	5	5	6	17.631	17.636	17.629	9.7	11.8	10.7	580.1	590.1	583.5	46	48.2	47	17	18	16	2	3	2	50	51	49	75	73	74
A075	Landrace	Liaoning	12402	4233	17.8	16.3	19.8	10	10	9	1	2	1	41	41	41	75	73	74	20	23	21	4	3	4	8.577	8.565	8.586	7.2	8.7	7.9	143.7	149.2	146	41	43.7	39.8	15	16	15	1	1	1	43	43	43	75	76	77
A076	Landrace	Liaoning	12046	4151	22.3	24.5	23.3	14	15	13	1	1	1	43	45	45	75	76	77	12	12	14	8	9	7	7.541	7.641	7.681	7.5	7.9	8.6	337	347.2	347.5	55.8	54.3	57.8	21	21	20	2	2	2	43	45	45	75	78	73
A077	Landrace	Jilin	12425	4305	19.7	22.4	18.5	10	11	10	1	1	1	37	35	35	70	73	68	14	16	16	7	7	7	7.8	7.807	7.88	7.3	8.5	8.4	217.8	227.8	221.2	53.2	55.4	54.2	15	16	14	2	3	2	44	42	42	82	83	82
A078	Landrace	Jilin	12330	4331	27.6	26.1	29.6	10	10	9	1	2	1	37	38	36	70	71	70	13	13	13	7	7	8	7.489	7.494	7.487	7.1	9.2	8.7	211.6	217.1	213.9	63.4	66.1	62.2	16	17	16	2	2	3	50	51	49	82	80	83
A079	Landrace	Jilin	12602	4240	26.3	28.5	27.3	10	11	9	1	1	2	37	37	37	92	90	93	6	5	9	5	4	5	5.929	5.917	5.938	1.9	3.4	2.6	37.8	48	48.3	70	68.5	72	19	19	18	2	3	2	61	61	61	103	101	102
A080	Landrace	Jilin	12649	4221	23.7	26.4	22.5	11	12	11	1	2	1	37	39	39	70	68	69	15	17	14	6	7	5	6.918	7.018	7.058	5.9	8	6.9	474.3	484.3	477.7	54.6	56.8	55.6	20	21	19	2	2	2	50	52	52	82	83	84
A081	Landrace	Jilin	12649	4221	20.4	18.9	22.4	11	11	10	1	1	1	43	41	41	70	71	72	16	19	17	6	6	6	7.192	7.199	7.272	7.1	8.6	7.8	321.4	326.9	323.7	51	53.7	49.8	17	18	17	2	2	2	50	48	48	75	78	73
A082	Landrace	Jilin	12649	4221	15.9	18.1	16.9	11	12	10	1	1	1	43	44	42	70	73	68	12	12	14	5	5	6	8.477	8.482	8.475	5.2	5.6	6.3	104.1	114.3	114.6	43	41.5	45	17	17	16	2	3	2	44	45	43	80	81	80
A083	Landrace	Jilin	12544	4217	22	24.7	20.8	8	9	8	1	2	1	37	37	37	70	71	70	12	14	14	7	6	7	6.791	6.779	6.8	5.4	6.6	6.5	54.2	64.2	57.6	50.7	52.9	51.7	19	20	18	2	2	3	43	43	43	80	78	81
A084	Landrace	Jilin	12811	4125	22.1	20.6	24.1	11	11	10	1	1	2	41	43	43	92	90	93	8	8	8	5	6	4	16.662	16.762	16.802	6.1	8.2	7.7	305.2	310.7	307.5	53	55.7	51.8	18	19	18	4	5	4	50	52	52	82	80	81
A085	Landrace	Jilin	12811	4125	26.9	29.1	27.9	13	14	12	1	2	1	43	41	41	75	73	74	7	6	10	7	7	7	8.573	8.58	8.653	3.7	5.2	4.4	74.4	84.6	84.9	61.8	60.3	63.8	22	22	21	3	3	3	50	48	48	82	83	84
A086	Landrace	Jilin	12510	4426	25.4	28.1	24.2	10	11	10	1	1	1	43	44	42	75	76	77	9	11	8	6	6	7	7.662	7.667	7.66	4	6.1	5	60.2	70.2	63.6	63.6	65.8	64.6	19	20	18	3	3	3	44	45	43	75	78	73
A087	Landrace	Jilin	12425	4305	21.6	20.1	23.6	14	14	13	1	1	1	43	43	43	75	78	73	3	6	4	8	7	8	6.93	6.918	6.939	1.8	3.3	2.5	88.8	94.3	91.1	58.2	60.9	57	20	21	20	2	3	2	50	50	50	75	76	75
A088	Landrace	Jilin	12811	4125	25.9	28.1	26.9	13	14	12	1	2	1	43	45	45	75	76	75	14	14	16	6	7	5	7.267	7.367	7.407	6.5	6.9	7.6	98.1	108.3	108.6	59.6	58.1	61.6	19	19	18	5	5	6	50	52	52	75	73	76
A089	Landrace	Jilin	12649	4221	19.1	21.8	17.9	10	11	10	1	1	2	41	39	39	70	68	71	9	11	11	6	6	6	7.329	7.336	7.409	3.8	5	4.9	269.3	279.3	272.7	45.8	48	46.8	17	18	16	3	4	3	50	48	48	75	73	74
A090	Landrace	Jilin	12602	4240	23.6	22.1	25.6	12	12	11	1	2	1	37	38	36	75	73	74	10	10	10	7	7	8	8.453	8.458	8.451	5.6	7.7	7.2	139.8	145.3	142.1	54.2	56.9	53	20	21	20	3	3	3	44	45	43	75	76	77
A091	Landrace	Jilin	12233	4224	18.7	20.9	19.7	9	10	8	0	0	0	37	37	37	75	76	77	8	7	11	4	3	4	5.924	5.912	5.933	2	3.5	2.7	88.6	98.8	99.1	46.8	45.3	48.8	16	16	15	1	1	1	44	44	44	75	78	73
A092	Landrace	Jilin	12243	4053	20.4	23.1	19.2	11	12	11	1	1	1	37	39	39	75	78	73	6	8	5	5	6	4	7.898	7.998	8.038	2.3	4.4	3.3	69.9	79.9	73.3	55.2	57.4	56.2	20	21	19	2	3	2	44	46	46	75	76	75
A093	Landrace	Heilongjiang	12729	5015	21.9	20.4	23.9	11	11	10	1	2	1	41	39	39	75	76	75	7	10	8	6	6	6	9.271	9.278	9.351	4.2	5.7	4.9	187.8	193.3	190.1	50.4	53.1	49.2	17	18	17	3	3	4	44	42	42	75	73	76
A094	Landrace	Heilongjiang	12729	5015	22.3	24.5	23.3	12	13	11	1	1	2	41	42	40	75	73	76	7	7	9	6	6	7	9.925	9.93	9.923	3.8	4.2	4.9	95.9	106.1	106.4	53.6	52.1	55.6	19	19	18	2	3	2	44	45	43	75	73	74
A095	Landrace	Heilongjiang	12630	4814	24.6	27.3	23.4	9	10	9	1	2	1	41	41	41	92	90	91	7	9	9	7	6	7	9.686	9.674	9.695	5	6.2	6.1	123.9	133.9	127.3	56.6	58.8	57.6	21	22	20	4	4	4	43	43	43	75	76	77
A096	Landrace	Heilongjiang	13212	4619	26.9	25.4	28.9	13	13	12	1	1	1	41	43	43	92	93	94	6	6	6	6	7	5	7.951	8.051	8.091	2.7	4.8	4.3	27.5	33	29.8	67.2	69.9	66	22	23	22	3	3	3	43	45	45	75	78	73
A097	Landrace	Heilongjiang	12923	4434	15.8	18	16.8	9	10	8	1	1	1	43	41	41	92	95	90	6	5	9	7	7	7	8.496	8.503	8.576	3.6	5.1	4.3	88.8	99	99.3	64	62.5	66	22	22	21	4	5	4	43	41	41	75	76	75
A098	Landrace	Heilongjiang	12758	4513	24.2	26.9	23	12	13	12	1	2	1	43	44	42	70	71	70	9	11	8	7	7	8	6.678	6.683	6.676	3.9	6	4.9	118.3	128.3	121.7	63.6	65.8	64.6	20	21	19	5	5	6	43	44	42	75	73	76
A099	Landrace	Heilongjiang	12513	4910	20.2	18.7	22.2	13	13	12	1	1	2	50	50	50	92	90	93	6	9	7	6	5	6	8.76	8.748	8.769	3.1	4.6	3.8	15.5	21	17.8	50.4	53.1	49.2	19	20	19	2	3	2	43	43	43	75	73	74
A100	Landrace	Heilongjiang	12729	5015	16.3	18.5	17.3	10	11	9	0	1	0	45	47	47	82	80	81	14	14	16	7	8	6	8.4	8.5	8.54	7.3	7.7	8.4	397	407.2	407.5	44	42.5	46	16	16	15	1	1	1	43	45	45	82	83	84
A101	Landrace	Heilongjiang	13108	4515	30.5	33.2	29.3	12	13	12	1	1	1	43	41	41	75	76	77	24	26	26	6	6	6	7.072	7.079	7.152	10.6	11.8	11.7	105.5	115.5	108.9	70.2	72.4	71.2	21	22	20	4	4	4	59	57	57	99	102	97
A102	Landrace	Heilongjiang	13017	4518	25.7	24.2	27.7	12	12	11	1	1	1	45	46	44	81	84	79	14	14	14	7	7	8	8.4	8.405	8.398	7.3	9.4	8.9	397	402.5	399.3	61.6	64.3	60.4	21	22	21	3	4	3	63	64	62	99	100	99
A103	Landrace	Shandong	11744	3654	39.2	41.4	40.2	11	12	10	1	2	1	45	45	45	85	86	85	7	6	10	6	5	6	9.077	9.065	9.086	4.1	5.6	4.8	123.5	133.7	134	90.2	88.7	92.2	19	19	18	2	2	3	63	63	63	99	97	100
A104	Landrace	Shandong	11730	3729	37.4	40.1	36.2	12	13	12	1	1	2	43	45	45	70	68	71	4	6	3	8	9	7	7.532	7.632	7.672	2.6	4.7	3.6	78.6	88.6	82	93.4	95.6	94.4	19	20	18	2	3	2	63	65	65	99	97	98
A105	Landrace	Shandong	11814	3729	24	22.5	26	12	12	11	1	2	1	43	41	41	85	83	84	6	9	7	6	6	6	10.279	10.286	10.359	4	5.5	4.7	159.7	165.2	162	57.6	60.3	56.4	18	19	18	4	4	4	59	57	57	105	106	107
A106	Landrace	Shandong	11828	3642	30.6	32.8	31.6	9	10	8	1	1	1	43	44	42	76	77	78	12	12	14	6	6	7	10.105	10.11	10.103	8	8.4	9.1	200.8	211	211.3	70.4	68.9	72.4	21	21	20	3	3	3	59	60	58	105	108	103
A107	Landrace	Shandong	11837	3547	28.7	31.4	27.5	11	12	11	1	1	1	43	43	43	75	78	73	7	9	9	8	7	8	7.017	7.005	7.026	4.1	5.3	5.2	202.6	212.6	206	71.8	74	72.8	19	20	18	2	3	2	59	59	59	105	106	105
A108	Landrace	Shandong	11648	3546	33.9	32.4	35.9	11	11	10	1	2	1	43	45	45	75	76	75	15	15	15	8	9	7	7.02	7.12	7.16	8.2	10.3	9.8	327.4	332.9	329.7	91.4	94.1	90.2	19	20	19	3	3	4	63	65	65	105	103	106
A109	Landrace	Shandong	11618	3504	30.2	32.4	31.2	12	13	11	1	1	2	37	35	35	75	73	76	8	7	11	9	9	9	6.917	6.924	6.997	4.4	5.9	5.1	243.7	253.9	254.2	69.4	67.9	71.4	17	17	16	2	3	2	59	57	57	105	103	104
A110	Landrace	Shandong	11605	3524	31.6	34.3	30.4	12	13	12	1	2	1	37	38	36	77	75	76	6	8	5	7	7	8	7.955	7.96	7.953	3.2	5.3	4.2	178.1	188.1	181.5	75.8	78	76.8	18	19	17	2	2	2	59	60	58	87	88	89
A111	Landrace	Shandong	11557	3536	29.9	28.4	31.9	9	9	8	1	1	1	43	43	43	76	77	78	4	7	5	6	5	6	12.026	12.014	12.035	3.2	4.7	3.9	113.6	119.1	115.9	68.8	71.5	67.6	17	18	17	3	3	3	67	67	67	105	108	103
A112	Landrace	Shandong	11616	3652	25.3	27.5	26.3	11	12	10	1	1	1	43	45	45	76	79	74	21	21	23	7	8	6	6.17	6.27	6.31	8.5	8.9	9.6	768.9	779.1	779.4	63.2	61.7	65.2	18	18	17	3	4	3	76	78	78	104	105	104
A113	Landrace	Shandong	11751	3629	28.5	31.2	27.3	12	13	12	1	2	1	43	41	41	75	76	75	27	29	29	8	8	8	6	6.007	6.08	12.5	13.7	13.6	809.5	819.5	812.9	68.4	70.6	69.4	20	21	19	3	3	4	69	67	67	104	102	105
A114	Landrace	Shandong	11820	3436	37.1	35.6	39.1	11	11	10	1	1	2	43	44	42	70	68	71	9	9	9	8	8	9	6.083	6.088	6.081	4.8	6.9	6.4	334.3	339.8	336.6	85.4	88.1	84.2	20	21	20	4	5	4	60	61	59	105	103	104
A115	Landrace	Henan	11254	3344	39.8	42	40.8	13	14	12	1	2	1	41	41	41	70	68	69	15	14	18	6	5	6	6.586	6.574	6.595	6.1	7.6	6.8	304.7	314.9	315.2	99.6	98.1	101.6	19	19	18	2	2	2	63	63	63	105	106	107
A116	Landrace	Henan	11451	3404	30.2	32.9	29	13	14	13	1	1	1	41	43	43	75	76	77	16	18	15	8	9	7	6.328	6.428	6.468	7.8	9.9	8.8	467.9	477.9	471.3	81.6	83.8	82.6	20	21	19	2	2	2	64	66	66	105	108	103
A117	Landrace	Henan	11518	3404	33.7	32.2	35.7	10	10	9	1	1	1	43	41	41	70	73	68	15	18	16	7	7	7	5.94	5.947	6.02	6.2	7.7	6.9	590.3	595.8	592.6	77.4	80.1	76.2	20	21	20	3	4	3	60	58	58	104	105	104
A118	Landrace	Henan	11624	3356	27.6	29.8	28.6	11	12	10	1	2	1	37	38	36	70	71	70	14	14	16	7	7	8	5.698	5.703	5.696	5.8	6.2	6.9	518	528.2	528.5	66.2	64.7	68.2	19	19	18	3	3	4	60	61	59	105	103	106
A119	Landrace	Henan	11002	3403	28.5	31.2	27.3	10	11	10	1	1	2	37	37	37	70	68	71	23	25	25	7	6	7	6.351	6.339	6.36	9.5	10.7	10.6	806.1	816.1	809.5	65.6	67.8	66.6	18	19	17	2	3	2	60	60	60	105	103	104
A120	Landrace	Henan	11302	3427	33.7	32.2	35.7	12	12	11	1	2	1	41	43	43	73	71	72	27	27	27	7	8	6	5.745	5.845	5.885	11.2	13.3	12.8	840.7	846.2	843	84.2	86.9	83	18	19	18	4	4	4	67	69	69	105	106	107
A121	Landrace	Henan	11343	3429	32.2	34.4	33.2	11	12	10	1	1	1	37	35	35	73	74	75	18	17	21	8	8	8	6.439	6.446	6.519	9.3	10.8	10	556.1	566.3	566.6	77.3	75.8	79.3	17	17	16	2	2	2	64	62	62	105	108	103
A122	Landrace	Henan	11002	3403	28.8	31.5	27.6	8	9	8	1	1	1	37	38	36	70	73	68	12	14	11	7	7	8	6.166	6.171	6.164	5.3	7.4	6.3	345.2	355.2	348.6	66.2	68.4	67.2	18	19	17	3	4	3	53	54	52	105	106	105
A123	Landrace	Henan	11512	3331	36.6	35.1	38.6	13	13	12	1	2	1	37	37	37	70	71	70	18	21	19	8	7	8	6.503	6.491	6.512	9.2	10.7	9.9	596.4	601.9	598.7	91.6	94.3	90.4	22	23	22	3	3	4	65	65	65	105	103	106
A124	Landrace	Henan	11136	3347	35.1	37.3	36.1	11	12	10	1	1	2	37	39	39	70	68	71	22	22	24	7	8	6	6.615	6.715	6.755	10.1	10.5	11.2	757.2	767.4	767.7	94.8	93.3	96.8	19	19	18	3	4	3	61	63	63	105	103	104
A125	Landrace	Henan	11359	3604	32.5	35.2	31.3	12	13	12	1	2	1	37	35	35	70	68	69	19	21	21	10	10	10	6.49	6.497	6.57	12.7	13.9	13.8	891	901	894.4	74.8	77	75.8	22	23	21	3	3	3	76	74	74	105	106	107
A126	Landrace	Henan	11259	3445	35.4	33.9	37.4	12	12	11	1	1	1	43	44	42	75	76	77	14	14	14	8	8	9	8.4	8.405	8.398	12.8	14.9	14.4	1092	1097.5	1094.3	85	87.7	83.8	19	20	19	4	4	4	76	77	75	104	107	102
A127	Landrace	Hubei	11429	2936	32.3	34.5	33.3	11	12	10	1	1	1	41	41	41	75	78	73	12	11	15	8	7	8	9.311	9.299	9.32	9.1	10.6	9.8	773.6	783.8	784.1	74.2	72.7	76.2	16	16	15	2	3	2	63	63	63	104	105	104
A128	Landrace	Yunnan	10224	2532	25.4	28.1	24.2	8	9	8	1	2	1	43	45	45	70	71	70	18	20	17	7	8	6	7.054	7.154	7.194	9.2	11.3	10.2	689.4	699.4	692.8	63.6	65.8	64.6	20	21	19	2	2	3	69	71	71	104	102	105
A129	Landrace	Yunnan	10029	2521	36.3	34.8	38.3	12	12	11	1	1	2	37	35	35	75	73	76	25	28	26	6	6	6	5.945	5.952	6.025	9.4	10.9	10.1	660.7	666.2	663	87	89.7	85.8	20	21	20	4	5	4	67	65	65	104	102	103
A130	Landrace	Yunnan	10045	2641	34.7	36.9	35.7	10	11	9	1	2	1	43	44	42	75	73	74	46	46	48	8	8	9	5.193	5.198	5.191	19.7	20.1	20.8	1475.6	1485.8	1486.1	79.8	78.3	81.8	19	19	18	3	3	3	76	77	75	87	88	89
A131	Landrace	Shanxi	10842	3421	34.8	37.5	33.6	11	12	11	1	1	1	43	43	43	75	76	77	40	42	42	7	6	7	6.206	6.194	6.215	18.4	19.6	19.5	1290.3	1300.3	1293.7	79.8	82	80.8	19	20	18	3	3	3	76	76	76	87	90	85
A132	Landrace	Shanxi	10812	3417	27	25.5	29	15	15	14	1	1	1	43	45	45	70	73	68	29	29	29	4	5	3	6.518	6.618	6.658	6.9	9	8.5	622.8	628.3	625.1	72.8	75.5	71.6	23	24	23	3	4	3	76	78	78	104	105	104
A133	Landrace	Shanxi	10909	3226	41.1	43.3	42.1	11	12	10	1	2	1	43	41	41	70	71	70	14	13	17	8	8	8	8.4	8.407	8.48	7.3	8.8	8	1040.6	1050.8	1051.1	94.6	93.1	96.6	23	23	22	3	3	4	78	76	76	104	102	105
A134	Landrace	Shanxi	10910	3445	24.8	27.5	23.6	11	12	11	1	1	2	43	44	42	76	74	77	12	14	11	7	7	8	10.63	10.635	10.628	8.5	10.6	9.5	467.5	477.5	470.9	59.5	61.7	60.5	18	19	17	3	4	3	66	67	65	104	102	103
A135	Landrace	Shanxi	11018	3340	25.6	24.1	27.6	12	12	11	1	2	1	45	45	45	76	74	75	24	27	25	7	6	7	8.131	8.119	8.14	13.1	14.6	13.8	720.5	726	722.8	58.8	61.5	57.6	20	21	20	4	4	4	76	76	76	104	105	106
A136	Landrace	Shanxi	10957	3355	28.9	31.1	29.9	11	12	10	1	1	1	43	45	45	75	76	77	29	29	31	7	8	6	6.746	6.846	6.886	13.7	14.1	14.8	548.9	559.1	559.4	72.2	70.7	74.2	20	20	19	3	3	3	74	76	76	104	107	102
A137	Landrace	Shanxi	10952	3331	29.5	32.2	28.3	12	13	12	1	1	1	41	39	39	76	79	74	37	39	39	5	5	5	5.082	5.089	5.162	10.1	11.3	11.2	608.9	618.9	612.3	70.8	73	71.8	18	19	17	2	3	2	64	62	62	104	105	104
A138	Landrace	Shanxi	10856	3409	29.9	28.4	31.9	13	13	12	1	2	1	43	44	42	76	77	76	18	18	18	7	7	8	7.642	7.647	7.64	9.9	12	11.5	694.2	699.7	696.5	68.8	71.5	67.6	20	21	20	3	3	4	74	75	73	104	102	105
A139	Landrace	Shanxi	11051	3330	24.6	26.8	25.6	10	11	9	1	1	2	45	45	45	77	75	78	14	13	17	8	7	8	7.712	7.7	7.721	8.5	10	9.2	511.7	521.9	522.2	61.4	59.9	63.4	20	20	19	3	4	3	74	74	74	104	102	103
A140	Landrace	Shanxi	11008	3405	21.6	24.3	20.4	11	12	11	1	2	1	45	47	47	76	74	75	33	35	32	7	8	6	7.97	8.07	8.11	18.4	20.5	19.4	1010.8	1020.8	1014.2	58.2	60.4	59.2	19	20	18	3	3	3	74	76	76	104	105	106
A141	Landrace	Shanxi	10957	3355	22.9	21.4	24.9	11	11	10	1	1	1	37	35	35	74	75	76	9	12	10	8	8	8	7.703	7.71	7.783	5.4	6.9	6.1	272.4	277.9	274.7	52.6	55.3	51.4	19	20	19	4	4	4	44	42	42	75	78	73
A142	Landrace	Shanxi	10900	3340	17.4	19.6	18.4	12	13	11	1	1	1	45	46	44	75	78	73	5	5	7	6	6	7	10.257	10.262	10.255	3.1	3.5	4.2	31	41.2	41.5	41.7	40.2	43.7	18	18	17	2	3	2	45	46	44	75	76	75
A143	Landrace	Shanxi	10930	3430	23.3	26	22.1	13	14	13	1	2	1	37	37	37	70	71	70	11	13	13	8	7	8	7.888	7.876	7.897	7.3	8.5	8.4	437.8	447.8	441.2	53.6	55.8	54.6	20	21	19	3	3	4	57	57	57	75	73	76
A144	Landrace	Shanxi	10856	3409	27.4	25.9	29.4	10	10	9	1	1	2	43	45	45	73	71	74	9	9	9	5	6	4	10.275	10.375	10.415	5.1	7.2	6.7	255.2	260.7	257.5	68.6	71.3	67.4	22	23	22	2	3	2	52	54	54	87	85	86
A145	Landrace	Japan	14031	4132	29.8	32	30.8	12	13	11	1	2	1	43	41	41	74	72	73	15	14	18	6	6	6	11.284	11.291	11.364	10.2	11.7	10.9	661.2	671.4	671.7	71.4	69.9	73.4	20	20	19	3	3	3	59	57	57	99	100	101
A146	Landrace	Japan	14031	4132	24.3	27	23.1	10	11	10	1	1	1	38	39	37	73	74	75	8	10	7	8	8	9	9.547	9.552	9.545	6.2	8.3	7.2	467.7	477.7	471.1	55.8	58	56.8	18	19	17	2	2	2	53	54	52	79	82	77
A147	Landrace	Beijing	11617	3959	26.1	24.6	28.1	10	10	9	1	1	1	43	43	43	75	78	73	11	14	12	6	5	6	11.946	11.934	11.955	7.4	8.9	8.1	444.6	450.1	446.9	65.2	67.9	64	18	19	18	2	3	2	65	65	65	99	100	99
A148	Landrace	Beijing	11617	3959	23	25.2	24	13	14	12	1	2	1	41	43	43	73	74	73	12	12	14	7	8	6	9.395	9.495	9.535	7.3	7.7	8.4	477.1	487.3	487.6	62.2	60.7	64.2	19	19	18	2	2	3	54	56	56	82	80	83
A149	Landrace	Beijing	11617	3959	22.8	25.5	21.6	13	14	13	1	1	2	37	35	35	73	71	74	6	8	8	7	7	7	8.464	8.471	8.544	3.7	4.9	4.8	353.2	363.2	356.6	52.4	54.6	53.4	19	20	18	4	5	4	52	50	50	82	80	81
A150	Landrace	Beijing	11617	3959	26	24.5	28	10	10	9	1	2	1	41	42	40	75	73	74	7	7	7	8	8	9	8.346	8.351	8.344	4.3	6.4	5.9	347.6	353.1	349.9	62.4	65.1	61.2	15	16	15	2	2	2	57	58	56	82	83	84
A151	Landrace	Beijing	11617	3959	25.6	27.8	26.6	12	13	11	1	1	1	41	41	41	75	76	77	9	8	12	6	5	6	10.393	10.381	10.402	5.5	7	6.2	329.8	340	340.3	58.8	57.3	60.8	20	20	19	2	2	2	50	50	50	87	90	85
A152	Landrace	Beijing	11617	3959	24.8	27.5	23.6	8	9	8	1	1	1	37	39	39	70	73	68	7	9	6	7	8	6	9.173	9.273	9.313	4.5	6.6	5.5	384.8	394.8	388.2	62	64.2	63	15	16	14	3	4	3	59	61	61	87	88	87
A153	Landrace	Beijing	11617	3959	20.8	19.3	22.8	10	10	9	0	1	0	43	41	41	75	76	75	9	12	10	5	5	5	8.598	8.605	8.678	3.7	5.2	4.4	111.9	117.4	114.2	50	52.7	48.8	15	16	15	1	1	2	43	41	41	80	78	81
A154	Landrace	Beijing	11617	3959	26.7	28.9	27.7	14	15	13	1	1	2	45	46	44	75	73	76	5	5	7	5	5	6	9.836	9.841	9.834	2.5	2.9	3.6	24.8	35	35.3	61.5	60	63.5	21	21	20	2	3	2	43	44	42	80	78	79
A155	Landrace	Beijing	11617	3959	20.9	23.6	19.7	10	11	10	0	1	0	43	43	43	85	83	84	3	5	5	5	4	5	6.893	6.881	6.902	0.9	2.1	2	17.4	27.4	20.8	52.3	54.5	53.3	19	20	18	1	1	1	43	43	43	80	81	82
A156	Landrace	Beijing	11617	3959	21.9	20.4	23.9	10	10	9	1	1	1	41	43	43	73	74	75	8	8	8	6	7	5	7.542	7.642	7.682	4	6.1	5.6	177.8	183.3	180.1	59.2	61.9	58	17	18	17	3	3	3	43	45	45	80	83	78
A157	Landrace	Beijing	11617	3959	34.4	36.6	35.4	12	13	11	1	1	1	41	39	39	73	76	71	6	5	9	8	8	8	9.558	9.565	9.638	5	6.5	5.7	373.4	383.6	383.9	79.2	77.7	81.2	21	21	20	3	4	3	59	57	57	93	94	93
A158	Landrace	Beijing	11613	4013	26.9	29.6	25.7	11	12	11	1	2	1	37	38	36	70	71	70	4	6	3	7	7	8	9.073	9.078	9.071	2.5	4.6	3.5	225.8	235.8	229.2	64.6	66.8	65.6	20	21	19	4	4	5	63	64	62	93	91	94
A159	Landrace	Beijing	11617	3956	27.5	26	29.5	15	15	14	1	1	2	45	45	45	75	73	76	3	6	4	7	6	7	10.765	10.753	10.774	2.4	3.9	3.1	144.2	149.7	146.5	63.2	65.9	62	22	23	22	4	5	4	59	59	59	99	97	98
A160	Landrace	Beijing	11617	3956	26.3	28.5	27.3	13	14	12	1	2	1	41	43	43	73	71	72	2	2	4	6	7	5	8.441	8.541	8.581	1	1.4	2.1	15.4	25.6	25.9	65.8	64.3	67.8	19	19	18	3	3	3	43	45	45	75	76	77
A161	Landrace	Tianjin	11718	3943	24.4	27.1	23.2	9	10	9	1	1	1	43	41	41	75	76	77	2	4	4	7	7	7	10.582	10.589	10.662	1.9	3.1	3	66.5	76.5	69.9	58.6	60.8	59.6	20	21	19	4	4	4	50	48	48	99	102	97
A162	Landrace	Tianjin	11706	3924	36.3	34.8	38.3	11	11	10	1	1	1	41	42	40	75	78	73	9	9	9	8	8	9	8.397	8.402	8.395	5.8	7.9	7.4	202.6	208.1	204.9	83.6	86.3	82.4	19	20	19	3	4	3	64	65	63	99	100	99
A163	Landrace	Liaoning	12233	4224	25	27.2	26	10	11	9	1	2	1	43	43	43	70	71	70	9	8	12	7	6	7	7.988	7.976	7.997	4.7	6.2	5.4	260.2	270.4	270.7	62.6	61.1	64.6	19	19	18	4	4	5	64	64	64	87	85	88
A164	Landrace	Henan	11248	3455	20.3	23	19.1	14	15	14	1	1	2	45	47	47	71	69	72	14	16	13	7	8	6	8.4	8.5	8.54	7.3	9.4	8.3	397	407	400.4	54.7	56.9	55.7	21	22	20	3	4	3	55	57	57	87	85	86
A165	Landrace	Taiwan	12131	2503	24.3	22.8	26.3	14	14	13	1	2	1	45	43	43	75	73	74	7	10	8	6	6	6	10.47	10.477	10.55	4.2	5.7	4.9	169.3	174.8	171.6	56	58.7	54.8	21	22	21	4	4	4	64	62	62	87	88	89
A166	Landrace	Taiwan	12131	2503	16	18.2	17	7	8	6	1	1	1	45	46	44	75	76	77	3	3	5	9	9	10	9.143	9.148	9.141	2.6	3	3.7	89.7	99.9	100.2	53.6	52.1	55.6	21	21	20	4	4	4	63	64	62	99	102	97
A167	Elite cultivar	Hebei	11531	3851	17.4	20.1	16.2	9	10	9	1	1	1	37	38	36	73	76	71	11	13	10	8	8	9	6.368	6.373	6.366	5.7	7.8	6.7	458.6	468.6	462	89.6	91.8	90.6	20	21	19	2	3	2	64	65	63	99	100	99
A168	Landrace	Shanxi	11335	4002	23.3	26	22.1	11	12	11	0	0	0	41	41	41	75	78	73	9	11	11	9	8	9	10.018	10.006	10.027	8.4	9.6	9.5	671.9	681.9	675.3	77.2	79.4	78.2	19	20	18	3	4	3	64	64	64	99	100	99
A169	Landrace	Shanxi	11310	3934	34.5	33	36.5	12	12	11	1	2	1	37	39	39	70	71	70	13	13	13	9	10	8	6.957	7.057	7.097	7.8	9.9	9.4	588.2	593.7	590.5	82.8	85.5	81.6	22	23	22	2	2	3	64	66	66	87	85	88
A170	Landrace	Shanxi	11143	3544	39.2	41.4	40.2	16	17	15	1	1	2	35	33	33	70	68	71	10	9	13	10	10	10	6.636	6.643	6.716	6.4	7.9	7.1	513.1	523.3	523.6	90.2	88.7	92.2	24	24	23	5	6	5	64	62	62	87	85	86
A171	Landrace	Shanxi	11045	3628	24.4	27.1	23.2	14	15	14	1	2	1	43	44	42	70	68	69	15	17	14	7	7	8	6.056	6.061	6.054	6.8	8.9	7.8	33.8	43.8	37.2	61	63.2	62	21	22	20	5	5	5	59	60	58	99	100	101
A172	Landrace	Shanxi	11140	3615	26.1	24.6	28.1	10	10	9	1	1	1	41	41	41	73	74	75	12	15	13	9	8	9	5.841	5.829	5.85	5.9	7.4	6.6	148.3	153.8	150.6	62.6	65.3	61.4	22	23	22	5	5	5	45	45	45	80	83	78
A173	Landrace	Shanxi	11051	3558	36.5	38.7	37.5	13	14	12	1	1	1	45	47	47	63	66	61	4	4	6	6	7	5	7.21	7.31	7.35	1.6	2	2.7	7.8	18	18.3	84	82.5	86	22	22	21	6	7	6	45	47	47	80	81	80
A174	Landrace	Shanxi	11320	4006	23	25.7	21.8	11	12	11	1	2	1	37	35	35	70	71	70	17	19	19	5	5	5	7.325	7.332	7.405	5.8	7	6.9	115.6	125.6	119	57.6	59.8	58.6	21	22	20	4	4	5	46	44	44	80	78	81
A175	Landrace	Shanxi	11300	3950	28.5	27	30.5	12	12	11	1	1	2	43	44	42	75	73	76	10	10	10	8	8	9	7.291	7.296	7.289	5.8	7.9	7.4	405.1	410.6	407.4	77	79.7	75.8	19	20	19	4	5	4	59	60	58	99	97	98
A176	Landrace	Shanxi	11216	3931	22.2	24.4	23.2	12	13	11	1	2	1	41	41	41	75	73	74	8	7	11	8	7	8	5.918	5.906	5.927	3.8	5.3	4.5	19.2	29.4	29.7	51	49.5	53	19	19	18	3	3	3	59	59	59	99	100	101
A177	Landrace	Shanxi	11346	4022	19.8	22.5	18.6	9	10	9	1	1	1	43	45	45	73	74	75	8	10	7	7	8	6	9.399	9.499	9.539	5	7.1	6	398.4	408.4	401.8	49.4	51.6	50.4	19	20	18	2	2	2	63	65	65	99	102	97
A178	Landrace	Shanxi	11134	3842	17	15.5	19	9	9	8	1	1	1	43	41	41	76	79	74	6	9	7	6	6	6	6.989	6.996	7.069	2.7	4.2	3.4	13.3	18.8	15.6	46	48.7	44.8	16	17	16	4	5	4	59	57	57	87	88	87
A179	Landrace	Shanxi	11244	3741	34.5	36.7	35.5	11	12	10	1	2	1	37	38	36	73	74	73	8	8	10	8	8	9	7.08	7.085	7.078	4.6	5	5.7	345.2	355.4	355.7	79.4	77.9	81.4	19	19	18	3	3	4	59	60	58	104	102	105
A180	Landrace	Shanxi	11233	3727	34.3	37	33.1	12	13	12	1	1	2	43	43	43	75	73	76	14	16	16	7	6	7	12.194	12.182	12.203	12.2	13.4	13.3	792.8	802.8	796.2	82.2	84.4	83.2	21	22	20	3	4	3	80	80	80	104	102	103
A181	Landrace	Shanxi	11322	3704	23.3	21.8	25.3	12	12	11	1	2	1	41	43	43	75	73	74	6	6	6	8	9	7	11.21	11.31	11.35	5.2	7.3	6.8	340.5	346	342.8	53.6	56.3	52.4	18	19	18	3	3	3	67	69	69	104	105	106
A182	Landrace	Shanxi	11041	3606	30.4	32.6	31.4	13	14	12	1	1	1	41	39	39	72	73	74	8	7	11	7	7	7	6.317	6.324	6.397	3.2	4.7	3.9	129.8	140	140.3	76	74.5	78	20	20	19	4	4	4	67	65	65	99	102	97
A183	Landrace	Shanxi	11041	3606	31.8	34.5	30.6	10	11	10	1	1	1	41	42	40	92	95	90	14	16	13	7	7	8	8.4	8.405	8.398	7.3	9.4	8.3	397	407	400.4	76.4	78.6	77.4	21	22	20	3	4	3	67	68	66	99	100	99
A184	Landrace	Shanxi	11045	3628	34.8	33.3	36.8	11	11	10	1	2	1	37	37	37	70	71	70	14	17	15	9	8	9	5.691	5.679	5.7	6.7	8.2	7.4	568.3	573.8	570.6	80	82.7	78.8	18	19	18	3	3	4	64	64	64	99	97	100
A185	Landrace	Shanxi	11140	3615	26.7	28.9	27.7	10	11	9	1	1	2	41	43	43	75	73	76	19	19	21	8	9	7	7.003	7.103	7.143	10.8	11.2	11.9	591.8	602	602.3	66.8	65.3	68.8	17	17	16	3	4	3	67	69	69	99	97	98
A186	Landrace	Shanxi	11140	3615	23.2	25.9	22	13	14	13	1	2	1	41	39	39	73	71	72	33	35	35	9	9	9	5.954	5.961	6.034	17.8	19	18.9	802.6	812.6	806	62.6	64.8	63.6	20	21	19	3	3	3	65	63	63	99	100	101
A187	Landrace	Shanxi	11143	3635	16.6	15.1	18.6	10	10	9	1	1	1	41	42	40	73	74	75	28	28	28	5	5	6	6.722	6.727	6.72	9.5	11.6	11.1	663.5	669	665.8	38.2	40.9	37	15	16	15	3	3	3	65	66	64	99	102	97
A188	Landrace	Shanxi	11113	3452	25.4	27.6	26.4	8	9	7	1	1	1	41	41	41	73	76	71	30	29	33	5	4	5	7.204	7.192	7.213	11.7	13.2	12.4	642	652.2	652.5	63.6	62.1	65.6	20	20	19	3	4	3	67	67	67	99	100	99
A189	Landrace	Shanxi	11253	3619	28.4	31.1	27.2	10	11	10	1	2	1	37	39	39	73	74	73	17	19	16	7	8	6	7.938	8.038	8.078	8.8	10.9	9.8	619.5	629.5	622.9	76.6	78.8	77.6	18	19	17	4	4	5	59	61	61	77	75	78
A190	Landrace	Shanxi	11043	3442	21.6	20.1	23.6	10	10	9	1	1	2	37	35	35	70	68	71	18	21	19	6	6	6	5.973	5.98	6.053	6.9	8.4	7.6	137.8	143.3	140.1	49.6	52.3	48.4	17	18	17	2	3	2	43	41	41	77	75	76
A191	Landrace	Shanxi	11113	3452	21.9	24.1	22.9	11	12	10	1	2	1	41	42	40	70	68	69	19	19	21	6	6	7	7.363	7.368	7.361	8.6	9	9.7	214.5	224.7	225	52.5	51	54.5	20	20	19	5	5	5	45	46	44	77	78	79
A192	Landrace	Shanxi	11302	3631	27.4	30.1	26.2	13	14	13	1	1	1	41	41	41	70	71	72	5	7	7	5	4	5	7.638	7.626	7.647	2.2	3.4	3.3	43.6	53.6	47	63	65.2	64	20	21	19	2	2	2	44	44	44	77	80	75
A193	Landrace	Shanxi	11323	3630	17.7	16.2	19.7	12	12	11	0	0	0	37	39	39	70	73	68	10	10	10	8	9	7	5.948	6.048	6.088	4.5	6.6	6.1	45.5	51	47.8	44.3	47	43.1	19	20	19	1	2	1	43	45	45	77	78	77
A194	Landrace	Shanxi	11316	3546	16.1	18.3	17.1	9	10	8	1	2	1	37	35	35	70	71	70	9	8	12	6	6	6	7.91	7.917	7.99	4.2	5.7	4.9	83.3	93.5	93.8	38.6	37.1	40.6	15	15	14	2	2	3	43	41	41	77	75	78
A195	Landrace	Shanxi	11130	3604	25	27.7	23.8	12	13	12	1	1	2	37	38	36	70	68	71	18	20	17	7	7	8	8.567	8.572	8.565	10.5	12.6	11.5	681.9	691.9	685.3	57.4	59.6	58.4	21	22	20	3	4	3	59	60	58	104	102	103
A196	Landrace	Inner Mongollia	11839	4332	27.1	25.6	29.1	12	12	11	1	2	1	43	43	43	70	68	69	23	26	24	8	7	8	7.267	7.255	7.276	12.6	14.1	13.3	943.9	949.4	946.2	67.8	70.5	66.6	21	22	21	3	3	3	78	78	78	104	105	106
A197	Landrace	Inner Mongollia	11858	4216	20.5	22.7	21.5	14	15	13	1	1	1	43	45	45	70	71	72	32	32	34	9	10	8	9.363	9.463	9.503	25.8	26.2	26.9	1549.7	1559.9	1560.2	55.4	53.9	57.4	21	21	20	3	3	3	74	76	76	104	107	102
A198	Landrace	Heilongjiang	12513	4910	26.7	29.4	25.5	13	14	13	1	1	1	37	35	35	70	73	68	20	22	22	8	8	8	7.809	7.816	7.889	12.1	13.3	13.2	844.2	854.2	847.6	61.4	63.6	62.4	20	21	19	5	6	5	63	61	61	104	105	104
A199	Landrace	Heilongjiang	12850	4550	19.7	18.2	21.7	10	10	9	1	2	1	37	38	36	70	71	70	30	30	30	6	6	7	7.374	7.379	7.372	12.2	14.3	13.8	548.7	554.2	551	49.2	51.9	48	17	18	17	5	5	6	64	65	63	82	80	83
A200	Landrace	Anhui	11859	3037	24.7	26.9	25.7	11	12	10	1	1	2	41	41	41	75	73	76	25	24	28	7	6	7	4.783	4.771	4.792	8.6	10.1	9.3	430.7	440.9	441.2	66.8	65.3	68.8	18	18	17	4	5	4	52	52	52	99	97	98
A201	Landrace	Shandong	11707	3446	24	26.7	22.8	13	14	13	1	2	1	37	39	39	70	68	69	9	11	8	6	7	5	8.261	8.361	8.401	4.7	6.8	5.7	348.8	358.8	352.2	55.2	57.4	56.2	23	24	22	5	5	5	59	61	61	87	88	89
A202	Landrace	Hunan	11009	2719	22.3	20.8	24.3	11	11	10	1	1	1	41	39	39	70	71	72	6	9	7	7	7	7	8.294	8.301	8.374	3.6	5.1	4.3	291.6	297.1	293.9	53.4	56.1	52.2	19	20	19	3	3	3	59	57	57	87	90	85
A203	Landrace	Guangxi	10917	2225	37	39.2	38	17	18	16	1	1	1	37	38	36	70	73	68	17	17	19	8	8	9	5.652	5.657	5.65	7.5	7.9	8.6	375.4	385.6	385.9	85	83.5	87	25	25	24	4	5	4	67	68	66	99	100	99
A204	Landrace	Guangxi	10637	2354	32.2	34.9	31	14	15	14	1	2	1	41	41	41	76	77	76	23	25	25	7	6	7	6.396	6.384	6.405	9.8	11	10.9	735.9	745.9	739.3	80.4	82.6	81.4	21	22	20	3	3	4	77	77	77	104	102	105
A205	Landrace	Guizhou	10643	2635	38.3	36.8	40.3	11	11	10	1	1	2	37	39	39	72	70	73	12	12	12	10	11	9	6.03	6.13	6.17	6.7	8.8	8.3	502.7	508.2	505	91.8	94.5	90.6	25	26	25	2	3	2	67	69	69	99	97	98
A206	Landrace	Guizhou	10823	2800	26.3	28.5	27.3	12	13	11	1	2	1	41	39	39	73	71	72	23	22	26	5	5	5	9.01	9.017	9.09	11.3	12.8	12	566.9	577.1	577.4	60.6	59.1	62.6	20	20	19	4	4	4	64	62	62	100	101	102
A207	Landrace	Guizhou	10555	2610	26.4	29.1	25.2	11	12	11	1	1	1	37	38	36	70	71	72	24	26	23	6	6	7	6.744	6.749	6.742	10.4	12.5	11.4	626.6	636.6	630	66	68.2	67	21	22	20	3	3	3	67	68	66	100	103	98
A208	Landrace	Guizhou	10636	2651	31.9	30.4	33.9	15	15	14	1	1	1	41	41	41	70	73	68	16	19	17	9	8	9	6.863	6.851	6.872	9.7	11.2	10.4	582.6	588.1	584.9	86	88.7	84.8	22	23	22	3	4	3	67	67	67	100	101	100
A209	Landrace	Guizhou	10659	2627	28.5	30.7	29.5	13	14	12	1	2	1	43	45	45	70	71	70	23	23	25	7	8	6	5.915	6.015	6.055	9.9	10.3	11	845.1	855.3	855.6	65.6	64.1	67.6	19	19	18	4	4	5	67	69	69	100	98	101
A210	Landrace	Shanxi	10929	3636	28.2	30.9	27	10	11	10	1	1	2	41	39	39	75	73	76	21	23	23	7	7	7	7.041	7.048	7.121	9.9	11.1	11	695.8	705.8	699.2	70.6	72.8	71.6	22	23	21	3	4	3	67	65	65	87	85	86
A211	Landrace	Shanxi	11005	3652	23	21.5	25	11	11	10	1	2	1	37	38	36	70	68	69	14	14	14	7	7	8	6.983	6.988	6.981	7.4	9.5	9	554.7	560.2	557	62.2	64.9	61	19	20	19	4	4	4	63	64	62	87	88	89
A212	Landrace	Shanxi	11018	3342	29	31.2	30	12	13	11	1	1	1	43	43	43	75	76	77	24	23	27	7	6	7	8.164	8.152	8.173	13.6	15.1	14.3	882.1	892.3	892.6	66.6	65.1	68.6	21	21	20	2	2	2	77	77	77	104	107	102
A213	Landrace	Shanxi	10922	3251	29	31.7	27.8	11	12	11	1	1	1	43	45	45	75	78	73	35	37	34	7	8	6	6.394	6.494	6.534	15.3	17.4	16.3	1074.3	1084.3	1077.7	69.6	71.8	70.6	20	21	19	3	4	3	77	79	79	104	105	104
A214	Landrace	Shanxi	10906	3524	33.9	32.4	35.9	12	12	11	1	2	1	43	41	41	73	74	73	13	16	14	6	6	6	8.131	8.138	8.211	6.7	8.2	7.4	501.4	506.9	503.7	78	80.7	76.8	19	20	19	3	3	4	63	61	61	100	98	101
A215	Landrace	Shanxi	10818	3319	26.6	28.8	27.6	13	14	12	1	1	2	37	38	36	73	71	74	17	17	19	7	7	8	6.047	6.052	6.045	7.4	7.8	8.5	591.9	602.1	602.4	66.6	65.1	68.6	20	20	19	3	4	3	63	64	62	87	85	86
A216	Landrace	Shanxi	10608	3320	26.5	29.2	25.3	10	11	10	1	2	1	37	37	37	75	73	74	16	18	18	5	4	5	7.746	7.734	7.755	6.6	7.8	7.7	492.6	502.6	496	63.6	65.8	64.6	18	19	17	2	2	2	59	59	59	87	88	89
A217	Landrace	Shanxi	10859	3456	34	32.5	36	11	11	10	1	1	1	43	45	45	73	74	75	15	15	15	9	10	8	5.251	5.351	5.391	6.7	8.8	8.3	568.6	574.1	570.9	78.3	81	77.1	19	20	19	3	3	3	59	61	61	100	103	98
A218	Landrace	Shanxi	10814	3303	35	37.2	36	11	12	10	1	1	1	43	41	41	75	78	73	25	24	28	7	7	7	11.913	11.92	11.993	19.4	20.9	20.1	968.8	979	979.3	87.4	85.9	89.4	20	20	19	3	4	3	77	75	75	104	105	104
A219	Landrace	Gansu	10520	3444	29	31.7	27.8	13	14	13	1	2	1	41	42	40	72	73	72	11	13	10	7	7	8	6.716	6.721	6.714	5.6	7.7	6.6	362.2	372.2	365.6	78.2	80.4	79.2	20	21	19	2	2	3	64	65	63	101	99	102
A220	Landrace	Gansu	10801	3549	34.2	32.7	36.2	13	13	12	1	1	2	41	41	41	75	73	76	17	20	18	9	8	9	7.334	7.322	7.343	11.9	13.4	12.6	713.8	719.3	716.1	78.6	81.3	77.4	20	21	20	3	4	3	59	59	59	101	99	100
A221	Landrace	Gansu	10321	3555	39.5	41.7	40.5	10	11	9	1	2	1	43	45	45	73	71	72	12	12	14	8	9	7	5.719	5.819	5.859	5.3	5.7	6.4	238.9	249.1	249.4	98.8	97.3	100.8	20	20	19	3	3	3	63	65	65	101	102	103
A222	Landrace	Gansu	10536	3320	22.1	24.8	20.9	12	13	12	1	1	1	41	39	39	73	74	75	7	9	9	7	7	7	9.9	9.907	9.98	4.4	5.6	5.5	286.2	296.2	289.6	59.8	62	60.8	20	21	19	3	3	3	67	65	65	101	104	99
A223	Landrace	Heilongjiang	13212	4619	26.4	24.9	28.4	11	11	10	1	1	1	43	44	42	92	95	90	11	11	11	6	6	7	7.141	7.146	7.139	4.9	7	6.5	346	351.5	348.3	60.8	63.5	59.6	19	20	19	3	4	3	78	79	77	101	102	101
A224	Landrace	Jiangsu	11843	3206	23.8	26	24.8	11	12	10	1	2	1	43	43	43	75	76	75	10	9	13	7	6	7	7.207	7.195	7.216	4.9	6.4	5.6	346	356.2	356.5	57	55.5	59	20	20	19	3	3	4	68	68	68	101	99	102
A225	Landrace	Jiangsu	12105	3206	31.8	34.5	30.6	15	16	15	1	1	2	43	45	45	72	70	73	14	16	13	6	7	5	6.949	7.049	7.089	6.1	8.2	7.1	367	377	370.4	73.2	75.4	74.2	23	24	22	3	4	3	78	80	80	101	99	100
A226	Landrace	Jiangsu	12139	3148	29.5	28	31.5	14	14	13	1	2	1	37	35	35	72	70	71	8	11	9	8	8	8	7.148	7.155	7.228	4.3	5.8	5	345.6	351.1	347.9	73.8	76.5	72.6	21	22	21	3	3	3	67	65	65	101	102	103
A227	Landrace	Henan	11426	3446	25.7	27.9	26.7	10	11	9	1	1	1	43	44	42	72	73	74	7	7	9	9	9	10	7.957	7.962	7.955	5	5.4	6.1	325.7	335.9	336.2	61.6	60.1	63.6	20	20	19	2	2	2	67	68	66	101	104	99
A228	Landrace	Henan	11209	3443	31.5	34.2	30.3	12	13	12	1	1	1	43	43	43	70	73	68	11	13	13	6	5	6	6.816	6.804	6.825	4.2	5.4	5.3	373.6	383.6	377	72.4	74.6	73.4	21	22	20	2	3	2	67	67	67	101	102	101
A229	Landrace	Henan	11228	3409	38.6	37.1	40.6	11	11	10	1	2	1	43	45	45	72	73	72	7	7	7	8	9	7	7.399	7.499	7.539	4.2	6.3	5.8	373.6	379.1	375.9	96.6	99.3	95.4	21	22	21	2	2	3	64	66	66	101	99	102
A230	Landrace	Henan	11228	3409	33.6	35.8	34.6	14	15	13	1	1	2	41	39	39	72	70	73	14	13	17	10	10	10	8.4	8.407	8.48	3.9	5.4	4.6	290.7	300.9	301.2	90.8	89.3	92.8	21	21	20	3	4	3	67	65	65	101	99	100
A231	Landrace	Henan	11205	3408	24.8	27.5	23.6	13	14	13	1	2	1	43	44	42	70	68	69	24	26	23	7	7	8	6.302	6.307	6.3	9.6	11.7	10.6	434.2	444.2	437.6	57	59.2	58	19	20	18	2	2	2	64	65	63	87	88	89
A232	Landrace	Henan	11205	3408	25.8	24.3	27.8	9	9	8	1	1	1	43	43	43	70	71	72	15	18	16	7	6	7	4.862	4.85	4.871	5.4	6.9	6.1	187.4	192.9	189.7	64.6	67.3	63.4	19	20	19	3	3	3	64	64	64	101	104	99
A233	Landrace	Henan	11205	3408	44.5	46.7	45.5	13	14	12	1	1	1	43	45	45	70	73	68	11	11	13	6	7	5	7.438	7.538	7.578	4.8	5.2	5.9	265.6	275.8	276.1	120.2	118.7	122.2	22	22	21	3	4	3	67	69	69	101	102	101
A234	Landrace	Henan	11400	3336	25.8	28.5	24.6	11	12	11	1	2	1	43	41	41	75	76	75	7	9	9	7	7	7	8.087	8.094	8.167	4.3	5.5	5.4	173.7	183.7	177.1	59.4	61.6	60.4	18	19	17	2	2	3	67	65	65	101	99	102
A235	Landrace	Henan	11553	3423	38.3	36.8	40.3	11	11	10	1	1	2	45	46	44	76	74	77	14	14	14	7	7	8	8.4	8.405	8.398	7.3	9.4	8.9	397	402.5	399.3	91.8	94.5	90.6	21	22	21	3	4	3	63	64	62	101	99	100
A236	Landrace	Henan	11112	3448	36.4	38.6	37.4	14	15	13	1	2	1	45	45	45	76	74	75	14	13	17	7	6	7	8.4	8.388	8.409	7.3	8.8	8	397	407.2	407.5	83.8	82.3	85.8	21	21	20	3	3	3	59	59	59	101	102	103
A237	Landrace	Henan	11343	3429	37.7	40.4	36.5	14	15	14	1	1	1	43	45	45	75	76	77	21	23	20	6	7	5	4.53	4.63	4.67	5.8	7.9	6.8	29.1	39.1	32.5	94.2	96.4	95.2	22	23	21	4	4	4	63	65	65	101	104	99
A238	Landrace	Henan	11228	3409	37.6	36.1	39.6	11	11	10	1	1	1	43	41	41	92	95	90	8	11	9	8	8	8	5.712	5.719	5.792	3.7	5.2	4.4	73.1	78.6	75.4	90.2	92.9	89	24	25	24	3	4	3	64	62	62	101	102	101
A239	Landrace	Henan	11228	3409	39.1	41.3	40.1	12	13	11	1	2	1	43	44	42	92	93	92	15	15	17	6	6	7	7.271	7.276	7.269	6.5	6.9	7.6	129.4	139.6	139.9	90	88.5	92	20	20	19	4	4	5	56	57	55	101	99	102
A240	Landrace	Henan	11205	3408	32.2	34.9	31	15	16	15	1	1	2	43	43	43	70	68	71	16	18	18	7	6	7	6.05	6.038	6.059	7	8.2	8.1	69.7	79.7	73.1	80.4	82.6	81.4	26	27	25	5	6	5	57	57	57	87	85	86
A241	Landrace	Henan	11228	3409	34	32.5	36	12	12	11	1	2	1	43	45	45	76	74	75	5	5	5	7	8	6	11.624	11.724	11.764	4.5	6.6	6.1	201.3	206.8	203.6	71.6	74.3	70.4	22	23	22	5	5	5	62	64	64	95	96	97
A242	Landrace	Henan	11255	3507	30.3	32.5	31.3	14	15	13	1	1	1	43	41	41	76	77	78	3	2	6	8	8	8	11.984	11.991	12.064	3.3	4.8	4	114.2	124.4	124.7	69.6	68.1	71.6	21	21	20	5	5	5	59	57	57	87	90	85
A243	Landrace	Henan	11111	3446	23.1	25.8	21.9	10	11	10	1	1	1	41	42	40	73	76	71	3	5	2	7	7	8	10.256	10.261	10.254	2.5	4.6	3.5	137.1	147.1	140.5	57.8	60	58.8	18	19	17	4	5	4	57	58	56	87	88	87
A244	Landrace	Henan	11228	3409	18.9	17.4	20.9	11	11	10	1	2	1	41	41	41	75	76	75	7	10	8	6	5	6	10.952	10.94	10.961	4.2	5.7	4.9	210.4	215.9	212.7	51	53.7	49.8	18	19	18	5	5	6	53	53	53	87	85	88
A245	Landrace	Henan	11209	3443	30.1	32.3	31.1	12	13	11	1	1	2	37	39	39	70	68	71	8	8	10	7	8	6	10.623	10.723	10.763	5.9	6.3	7	266.4	276.6	276.9	69.2	67.7	71.2	20	20	19	2	3	2	57	59	59	87	85	86
A246	Landrace	Henan	11323	3432	28.3	31	27.1	11	12	11	1	2	1	41	39	39	72	70	71	8	10	10	8	8	8	9.574	9.581	9.654	5.8	7	6.9	432.8	442.8	436.2	67.8	70	68.8	21	22	20	4	4	4	59	57	57	87	88	89
A247	Landrace	Henan	11228	3409	24.9	23.4	26.9	15	15	14	1	1	1	41	42	40	70	71	72	12	12	12	5	5	6	7.92	7.925	7.918	4.9	7	6.5	194.5	200	196.8	57.3	60	56.1	22	23	22	4	4	4	45	46	44	82	85	80
A248	Landrace	Ningxia	10604	3801	23.5	25.7	24.5	13	14	12	1	1	1	41	41	41	73	76	71	6	5	9	7	6	7	10.37	10.358	10.379	4.5	6	5.2	337.6	347.8	348.1	58.8	57.3	60.8	19	19	18	4	5	4	62	62	62	83	84	83
A249	Landrace	Ningxia	10538	3634	28.8	31.5	27.6	10	11	10	1	2	1	41	43	43	70	71	70	11	13	10	6	7	5	8.021	8.121	8.161	5.4	7.5	6.4	242.8	252.8	246.2	69.2	71.4	70.2	20	21	19	5	5	6	45	47	47	82	80	83
A250	Landrace	Beijing	11558	4028	23.6	22.1	25.6	11	11	10	1	1	2	41	39	39	73	71	74	10	13	11	6	6	6	9.6	9.607	9.68	5.4	6.9	6.1	298.8	304.3	301.1	54.2	56.9	53	18	19	18	4	5	4	50	48	48	82	80	81
A251	Landrace	Hebei	11843	4000	22.9	25.1	23.9	11	12	10	1	2	1	37	38	36	70	68	69	18	18	20	6	6	7	7.729	7.734	7.727	8.7	9.1	9.8	435.6	445.8	446.1	57.2	55.7	59.2	20	20	19	4	4	4	45	46	44	80	81	82
A252	Landrace	Hebei	11854	3925	22.1	24.8	20.9	15	16	15	1	1	1	41	41	41	70	71	72	11	13	13	7	6	7	7.802	7.79	7.811	5.4	6.6	6.5	108.3	118.3	111.7	59.8	62	60.8	22	23	21	3	3	3	45	45	45	80	83	78
A253	Landrace	Hebei	11650	3820	25.7	24.2	27.7	13	13	12	1	1	1	37	39	39	70	73	68	7	7	7	7	8	6	8.196	8.296	8.336	3.9	6	5.5	308.6	314.1	310.9	59	61.7	57.8	19	20	19	4	5	4	45	47	47	87	88	87
A254	Landrace	Hebei	11529	3920	24.5	26.7	25.5	10	11	9	1	2	1	41	39	39	72	73	72	9	8	12	6	6	6	9.47	9.477	9.55	5.6	7.1	6.3	527.4	537.6	537.9	61.2	59.7	63.2	18	18	17	3	3	4	45	43	43	87	85	88
A255	Landrace	Hebei	11828	4033	21	23.7	19.8	11	12	11	1	1	2	37	38	36	70	68	71	12	14	11	8	8	9	8.254	8.259	8.252	7.8	9.9	8.8	581.8	591.8	585.2	56.6	58.8	57.6	19	20	18	4	5	4	53	54	52	82	80	81
A256	Landrace	Hebei	11544	3814	27.6	26.1	29.6	12	12	11	1	2	1	41	41	41	70	68	69	10	13	11	7	6	7	7.031	7.019	7.04	4.5	6	5.2	402.8	408.3	405.1	63.4	66.1	62.2	21	22	21	4	4	4	45	45	45	80	81	82
A257	Landrace	Hebei	11542	3923	18.5	20.7	19.5	11	12	10	1	1	1	41	43	43	70	71	72	3	3	5	6	7	5	8.493	8.593	8.633	1.7	2.1	2.8	59.5	69.7	70	44.4	42.9	46.4	19	19	18	3	3	3	45	47	47	80	83	78
A258	Landrace	Inner Mongollia	11140	4050	18.6	21.3	17.4	11	12	11	0	0	0	41	39	39	70	73	68	2	4	4	5	5	5	8.654	8.661	8.734	0.9	2.1	2	22.6	32.6	26	42.8	45	43.8	17	18	16	1	2	1	43	41	41	87	88	87
A259	Landrace	Inner Mongollia	11140	4050	27.8	26.3	29.8	14	14	13	1	2	1	37	38	36	70	71	70	12	12	12	5	5	6	9.293	9.298	9.291	5.5	7.6	7.1	442.5	448	444.8	69.6	72.3	68.4	21	22	21	3	3	4	47	48	46	101	99	102
A260	Landrace	Inner Mongollia	11140	4050	12.4	14.6	13.4	11	12	10	1	1	2	43	43	43	73	71	74	17	16	20	7	6	7	9.903	9.891	9.912	11.1	12.6	11.8	553.7	563.9	564.2	29.8	28.3	31.8	14	14	13	2	3	2	53	53	53	101	99	100
A261	Landrace	Liaoning	12021	4021	40.3	43	39.1	12	13	12	1	2	1	43	45	45	73	71	72	24	26	23	4	5	3	10.919	11.019	11.059	11.4	13.5	12.4	972	982	975.4	92.8	95	93.8	20	21	19	2	2	2	81	83	83	104	105	106
A262	Landrace	Liaoning	12021	4021	27.8	26.3	29.8	12	12	11	1	1	1	43	41	41	75	76	77	13	16	14	8	8	8	7.913	7.92	7.993	7.9	9.4	8.6	592.7	598.2	595	69.6	72.3	68.4	21	22	21	3	3	3	81	79	79	104	107	102
A263	Landrace	Liaoning	12233	4224	20.1	22.3	21.1	13	14	12	1	1	1	43	44	42	75	78	73	11	11	13	7	7	8	8.067	8.072	8.065	6.1	6.5	7.2	520.5	530.7	531	54.2	52.7	56.2	19	19	18	3	4	3	67	68	66	104	105	104
A264	Landrace	Liaoning	12243	4053	26.3	29	25.1	13	14	13	1	2	1	43	43	43	75	76	75	13	15	15	5	4	5	10.414	10.402	10.423	6.7	7.9	7.8	671	681	674.4	60.4	62.6	61.4	20	21	19	3	3	4	78	78	78	104	102	105
A265	Landrace	Liaoning	12324	4230	27	25.5	29	10	10	9	1	1	2	43	45	45	75	73	76	10	10	10	8	9	7	9.063	9.163	9.203	6.9	9	8.5	589.3	594.8	591.6	67.4	70.1	66.2	22	23	22	3	4	3	78	80	80	104	102	103
A266	Landrace	Heilongjiang	12633	4543	39.2	41.4	40.2	14	15	13	1	2	1	43	41	41	70	68	69	25	24	28	9	9	9	4.654	4.661	4.734	10.2	11.7	10.9	715.9	726.1	726.4	75.2	73.7	77.2	20	20	19	4	4	4	78	76	76	104	105	106
A267	Landrace	Heilongjiang	13018	4648	22.6	25.3	21.4	11	12	11	1	1	1	43	44	42	75	76	77	24	26	23	7	7	8	6.275	6.28	6.273	10.7	12.8	11.7	962.2	972.2	965.6	56.4	58.6	57.4	19	20	18	3	3	3	78	79	77	104	107	102
A268	Landrace	Anhui	11835	3005	25.3	23.8	27.3	12	12	11	1	1	1	43	43	43	73	76	71	25	28	26	7	6	7	4.829	4.817	4.838	8.9	10.4	9.6	620.5	626	622.8	68.4	71.1	67.2	22	23	22	2	3	2	78	78	78	104	105	104
A269	Landrace	Anhui	11826	2952	25.8	28	26.8	13	14	12	1	2	1	43	45	45	76	77	76	27	27	29	7	8	6	8.931	9.031	9.071	16.5	16.9	17.6	1240.7	1250.9	1251.2	59.4	57.9	61.4	20	20	19	2	2	3	78	80	80	104	102	105
A270	Landrace	Anhui	11701	3006	37.2	39.9	36	13	14	13	1	1	2	37	35	35	70	68	71	21	23	23	9	9	9	6.942	6.949	7.022	13.3	14.5	14.4	1261.5	1271.5	1264.9	89.2	91.4	90.2	20	21	19	3	4	3	65	63	63	104	102	103
A271	Landrace	Anhui	11835	3005	42.1	40.6	44.1	10	10	9	1	2	1	41	42	40	73	71	72	16	16	16	8	8	9	6.586	6.591	6.584	8.2	10.3	9.8	783.4	788.9	785.7	96.8	99.5	95.6	19	20	19	1	1	1	67	68	66	104	105	106
A272	Landrace	Anhui	11756	2956	31.1	33.3	32.1	12	13	11	1	1	1	45	45	45	75	76	77	19	18	22	6	5	6	6.826	6.814	6.835	7.7	9.2	8.4	693.3	703.5	703.8	77.8	76.3	79.8	20	20	19	1	1	1	78	78	78	104	107	102
A273	Landrace	Anhui	11621	3051	34.5	37.2	33.3	14	15	14	1	1	1	43	45	45	73	76	71	14	16	13	7	8	6	7.076	7.176	7.216	7.3	9.4	8.3	616.9	626.9	620.3	82.8	85	83.8	25	26	24	4	5	4	85	87	87	104	105	104
A274	Landrace	Anhui	11859	3037	34.2	32.7	36.2	16	16	15	1	2	1	43	41	41	75	76	75	4	7	5	7	7	7	11.054	11.061	11.134	3.3	4.8	4	215.3	220.8	217.6	78.6	81.3	77.4	25	26	25	2	2	3	50	48	48	87	85	88
A275	Landrace	Anhui	11818	2942	26	28.2	27	15	16	14	1	1	2	43	44	42	73	71	74	5	5	7	6	6	7	10.768	10.773	10.766	3.3	3.7	4.4	229.6	239.8	240.1	65	63.5	67	22	22	21	3	4	3	53	54	52	87	85	86
A276	Landrace	Hubei	11041	3100	13.6	16.3	12.4	11	12	11	0	1	0	43	43	43	70	68	69	8	10	10	7	6	7	8.769	8.757	8.778	4.8	6	5.9	23.8	33.8	27.2	36.6	38.8	37.6	13	14	12	1	1	1	50	50	50	87	88	89
A277	Landrace	Hubei	10928	3017	19	17.5	21	11	11	10	0	0	0	43	45	45	73	74	75	13	13	13	6	7	5	7.227	7.327	7.367	5.9	8	7.5	118.8	124.3	121.1	43.6	46.3	42.4	19	20	19	1	1	1	46	48	48	80	83	78
A278	Landrace	Hubei	10923	2959	25.4	27.6	26.4	12	13	11	1	1	1	37	35	35	73	76	71	15	14	18	9	9	9	5.817	5.824	5.897	7.2	8.7	7.9	578.6	588.8	589.1	63.4	61.9	65.4	20	20	19	3	4	3	59	57	57	93	94	93
A279	Landrace	Hubei	11115	3152	22	24.7	20.8	10	11	10	1	2	1	37	38	36	73	74	73	7	9	6	6	6	7	8.493	8.498	8.491	3.8	5.9	4.8	266	276	269.4	50.6	52.8	51.6	19	20	18	1	1	2	46	47	45	94	92	95
A280	Landrace	Hubei	11027	3106	21.4	19.9	23.4	11	11	10	1	1	2	43	43	43	70	68	71	12	15	13	7	6	7	9.457	9.445	9.466	7.3	8.8	8	476	481.5	478.3	53.6	56.3	52.4	17	18	17	2	3	2	46	46	46	87	85	86
A281	Landrace	Hubei	11041	3009	19.9	22.1	20.9	12	13	11	1	2	1	43	45	45	73	71	72	26	26	28	7	8	6	4.646	4.746	4.786	8.5	8.9	9.6	551.8	562	562.3	53.6	52.1	55.6	18	18	17	4	4	4	78	80	80	104	105	106
A282	Landrace	Hubei	10941	3219	25.1	27.8	23.9	9	10	9	1	1	1	43	41	41	73	74	75	12	14	14	6	6	6	9.266	9.273	9.346	6.8	8	7.9	205.2	215.2	208.6	57.8	60	58.8	19	20	18	2	2	2	57	55	55	104	107	102
A283	Landrace	Hubei	10851	3012	28.1	26.6	30.1	12	12	11	1	1	1	37	38	36	70	73	68	10	10	10	6	6	7	9.601	9.606	9.599	5.6	7.7	7.2	420.6	426.1	422.9	67.4	70.1	66.2	20	21	20	4	5	4	59	60	58	104	105	104
A284	Landrace	Hubei	10938	3036	27	29.2	28	11	12	10	1	2	1	43	43	43	70	71	70	10	9	13	5	4	5	9.687	9.675	9.696	4.5	6	5.2	315.6	325.8	326.1	62.2	60.7	64.2	20	20	19	3	3	4	59	59	59	100	98	101
A285	Landrace	Hubei	10923	2959	23	25.7	21.8	13	14	13	1	1	2	41	43	43	73	71	74	12	14	11	4	5	3	11.363	11.463	11.503	5.8	7.9	6.8	494.1	504.1	497.5	57.6	59.8	58.6	20	21	19	3	4	3	57	59	59	100	98	99
A286	Landrace	Hubei	11145	3026	25.3	23.8	27.3	13	13	12	1	2	1	43	41	41	73	71	72	10	13	11	6	6	6	12.751	12.758	12.831	7.7	9.2	8.4	269.6	275.1	271.9	60.8	63.5	59.6	20	21	20	3	3	3	53	51	51	100	101	102
A287	Landrace	Hubei	11111	3028	25	27.2	26	10	11	9	1	1	1	41	42	40	73	74	75	12	12	14	7	7	8	8.872	8.877	8.87	7.7	8.1	8.8	308.3	318.5	318.8	57.6	56.1	59.6	20	20	19	3	3	3	53	54	52	100	103	98
A288	Landrace	Hunan	10936	2721	23.3	26	22.1	12	13	12	1	1	1	43	43	43	73	76	71	12	14	14	8	7	8	7.949	7.937	7.958	7.7	8.9	8.8	500.2	510.2	503.6	58.2	60.4	59.2	21	22	20	3	4	3	59	59	59	100	101	100
A289	Landrace	Beijing	11613	4013	27.1	25.6	29.1	13	13	12	0	1	0	43	45	45	72	73	72	15	15	15	7	8	6	11.08	11.18	11.22	11.7	13.8	13.3	933.5	939	935.8	73.2	75.9	72	22	23	22	1	1	2	59	61	61	100	98	101
A290	Elite cultivar	Jilin	12628	4357	29	27.5	31	13	13	12	1	2	1	43	43	43	72	73	72	14	17	15	7	6	7	10.004	9.992	10.013	9.8	11.3	10.5	585.6	591.1	587.9	66.6	69.3	65.4	24	25	24	3	3	4	59	59	59	82	80	83
A291	Elite cultivar	Jilin	12628	4357	24.6	26.8	25.6	14	15	13	1	1	2	43	45	45	70	68	71	14	14	16	6	7	5	8.022	8.122	8.162	7.2	7.6	8.3	217.4	227.6	227.9	61.4	59.9	63.4	20	20	19	2	3	2	50	52	52	80	78	79
A292	Elite cultivar	Jilin	12628	4357	23.9	26.6	22.7	13	14	13	1	2	1	41	39	39	70	68	69	8	10	10	7	7	7	7.649	7.656	7.729	4.5	5.7	5.6	272.6	282.6	276	55	57.2	56	20	21	19	2	2	2	46	44	44	80	81	82
A293	Landrace	Japan	14031	4132	24.3	26.5	25.3	10	11	9	1	1	2	41	39	39	70	68	71	14	13	17	7	7	7	7.472	7.479	7.552	7.3	8.8	8	548.4	558.6	558.9	56.1	54.6	58.1	20	20	19	2	3	2	50	48	48	80	78	79
A294	Landrace	Tianjin	11706	3924	31.6	34.3	30.4	12	13	12	1	2	1	43	44	42	75	73	74	12	14	11	9	9	10	11.069	11.074	11.067	11.8	13.9	12.8	707.8	717.8	711.2	85.4	87.6	86.4	20	21	19	2	2	2	82	83	81	104	105	106
A295	Landrace	Tianjin	11706	3924	34.2	32.7	36.2	11	11	10	1	1	1	43	43	43	75	76	77	9	12	10	8	7	8	10.779	10.767	10.788	7.3	8.8	8	548.4	553.9	550.7	78.6	81.3	77.4	19	20	19	4	4	4	82	82	82	104	107	102
A296	Landrace	Tianjin	11655	3856	21.9	24.1	22.9	13	14	12	1	1	1	43	45	45	76	79	74	24	24	26	7	8	6	12.171	12.271	12.311	19.2	19.6	20.3	1246.9	1257.1	1257.4	52.6	51.1	54.6	19	19	18	2	3	2	78	80	80	104	105	104
A297	Landrace	Tianjin	11655	3856	29.7	32.4	28.5	15	16	15	1	2	1	43	41	41	73	74	73	12	14	14	6	6	6	7.426	7.433	7.506	5.6	6.8	6.7	305.3	315.3	308.7	68.2	70.4	69.2	23	24	22	3	3	4	78	76	76	104	102	105
A298	Landrace	Tianjin	11655	3856	32.5	31	34.5	12	12	11	1	1	2	43	44	42	73	71	74	16	16	16	10	10	11	5.919	5.924	5.917	9.1	11.2	10.7	543.4	548.9	545.7	81.2	83.9	80	23	24	23	3	4	3	82	83	81	104	102	103
A299	Landrace	Tianjin	11655	3856	24.9	27.1	25.9	11	12	10	1	2	1	43	43	43	72	70	71	14	13	17	9	8	9	5.228	5.216	5.237	6.6	8.1	7.3	426.1	436.3	436.6	59.8	58.3	61.8	19	19	18	3	3	3	70	70	70	104	105	106
A300	Landrace	Tianjin	11655	3856	36.6	39.3	35.4	12	13	12	1	1	1	47	49	49	75	76	77	20	22	19	8	9	7	6.457	6.557	6.597	10.2	12.3	11.2	563	573	566.4	84.2	86.4	85.2	20	21	19	3	3	3	78	80	80	104	107	102
A301	Landrace	Jiangsu	12105	3206	17.9	16.4	19.9	11	11	10	1	1	1	47	45	45	73	76	71	14	17	15	8	8	8	8.181	8.188	8.261	8.8	10.3	9.5	306.6	312.1	308.9	44.8	47.5	43.6	20	21	20	3	4	3	63	61	61	101	102	101
A302	Landrace	Anhui	11911	3108	16.1	18.3	17.1	10	11	9	1	2	1	43	44	42	72	73	72	10	10	12	6	6	7	10.098	10.103	10.096	6.1	6.5	7.2	276.4	286.6	286.9	43.6	42.1	45.6	15	15	14	2	2	3	63	64	62	101	99	102
A303	Landrace	Hubei	11423	3041	25.7	28.4	24.5	13	14	13	1	1	2	43	43	43	75	73	76	14	16	16	7	6	7	8.4	8.388	8.409	7.3	8.5	8.4	397	407	400.4	59	61.2	60	20	21	19	3	4	3	59	59	59	87	85	86
A304	Landrace	Hubei	11046	3114	20.3	18.8	22.3	10	10	9	1	2	1	43	45	45	77	75	76	3	3	3	7	8	6	9.856	9.956	9.996	2	4.1	3.6	98.6	104.1	100.9	50.8	53.5	49.6	14	15	14	2	2	2	57	59	59	87	88	89
A305	Landrace	Hubei	11041	3009	21.7	23.9	22.7	11	12	10	1	1	1	43	41	41	68	69	70	10	9	13	7	7	7	8.568	8.575	8.648	6	7.5	6.7	241.9	252.1	252.4	50	48.5	52	19	19	18	4	4	4	63	61	61	82	85	80
A306	Landrace	Hubei	10941	3219	28.5	31.2	27.3	14	15	14	1	1	1	43	44	42	76	79	74	8	10	7	6	6	7	12.231	12.236	12.229	5.8	7.9	6.8	204.6	214.6	208	71.2	73.4	72.2	25	26	24	2	3	2	59	60	58	87	88	87
A307	Landrace	Hubei	11027	3106	17.8	16.3	19.8	13	13	12	1	2	1	43	43	43	76	77	76	16	19	17	4	3	4	13.621	13.609	13.63	8.9	10.4	9.6	491.9	497.4	494.2	48	50.7	46.8	20	21	20	4	4	5	59	59	59	87	85	88
A308	Landrace	Hubei	11027	3106	23.6	25.8	24.6	12	13	11	1	1	2	43	45	45	70	68	71	22	22	24	7	8	6	8.665	8.765	8.805	13.8	14.2	14.9	621.1	631.3	631.6	54.2	52.7	56.2	19	19	18	3	4	3	47	49	49	80	78	79
A309	Landrace	Hubei	11041	3100	27.8	30.5	26.6	9	10	9	1	2	1	43	41	41	68	66	67	10	12	12	6	6	6	7.946	7.953	8.026	4.7	5.9	5.8	165.4	175.4	168.8	66.8	69	67.8	19	20	18	4	4	4	47	45	45	80	81	82
A310	Landrace	Hubei	11044	3204	19.6	18.1	21.6	9	9	8	1	1	1	41	42	40	68	69	70	6	6	6	7	7	8	14.994	14.999	14.992	6.2	8.3	7.8	338.8	344.3	341.1	45	47.7	43.8	15	16	15	2	2	2	49	50	48	87	90	85
A311	Landrace	Hubei	11115	3152	21.2	23.4	22.2	12	13	11	1	1	1	43	43	43	70	73	68	11	10	14	4	3	4	17.537	17.525	17.546	7.9	9.4	8.6	315.4	325.6	325.9	53	51.5	55	20	20	19	4	5	4	50	50	50	87	88	87
A312	Landrace	Hubei	11027	3106	18.8	21.5	17.6	11	12	11	1	2	1	45	47	47	70	71	70	5	7	4	6	7	5	11.208	11.308	11.348	3.2	5.3	4.2	96.2	106.2	99.6	45	47.2	46	19	20	18	3	3	4	50	52	52	82	80	83
A313	Landrace	Hubei	11120	3046	18.8	17.3	20.8	13	13	12	1	1	2	43	41	41	68	66	69	10	13	11	6	6	6	15.078	15.085	15.158	8.1	9.6	8.8	242.7	248.2	245	43.2	45.9	42	20	21	20	2	3	2	50	48	48	82	80	81
A314	Landrace	Hunan	11224	2923	18.4	20.6	19.4	15	16	14	1	2	1	41	42	40	68	66	67	18	18	20	4	4	5	9.759	9.764	9.757	7.5	7.9	8.6	112.9	123.1	123.4	46	44.5	48	22	22	21	3	3	3	55	56	54	82	83	84
A315	Landrace	Inner Mongollia	11165	4084	21.6	24.3	20.4	11	12	11	1	1	1	43	43	43	70	71	72	4	6	6	9	8	9	7.946	7.934	7.955	2.9	4.1	4	72.1	82.1	75.5	58.2	60.4	59.2	16	17	15	4	4	4	57	57	57	82	85	80
A316	Landrace	Inner Mongollia	11165	4084	26.4	24.9	28.4	12	12	11	1	1	1	43	45	45	70	73	68	7	7	7	7	8	6	7.914	8.014	8.054	3.8	5.9	5.4	113.3	118.8	115.6	60.8	63.5	59.6	21	22	21	4	5	4	55	57	57	82	83	82
A317	Landrace	Jiangsu	11823	3155	23.6	25.8	24.6	11	12	10	1	2	1	43	41	41	70	71	70	18	17	21	6	6	6	9.518	9.525	9.598	9.7	11.2	10.4	48.3	58.5	58.8	59	57.5	61	19	19	18	3	3	4	50	48	48	82	80	83
A318	Landrace	Jiangsu	11823	3155	17	19.7	15.8	9	10	9	0	0	1	43	44	42	92	90	93	14	16	13	6	6	7	15.143	15.148	15.141	13.9	16	14.9	138.6	148.6	142	39	41.2	40	13	14	12	1	2	1	53	54	52	82	80	81
A319	Landrace	Jiangsu	11823	3155	21.6	20.1	23.6	12	12	11	1	2	1	41	41	41	68	66	67	6	9	7	7	6	7	9.789	9.777	9.798	4.2	5.7	4.9	355.2	360.7	357.5	54	56.7	52.8	18	19	18	3	3	3	59	59	59	87	88	89
A320	Landrace	Jiangsu	11823	3155	20.4	22.6	21.4	9	10	8	1	1	1	43	45	45	73	74	75	6	6	8	5	6	4	16.957	17.057	17.097	5.1	5.5	6.2	102.8	113	113.3	55	53.5	57	20	20	19	2	2	2	46	48	48	87	90	85
A321	Landrace	Jiangsu	11823	3155	18.9	21.6	17.7	9	10	9	0	0	0	37	35	35	66	69	64	1	3	3	6	6	6	10.431	10.438	10.511	0.8	2	1.9	16.2	26.2	19.6	43.4	45.6	44.4	15	16	14	1	2	1	46	44	44	80	81	80
A322	Landrace	Jiangsu	11823	3155	16.1	14.6	18.1	10	10	9	0	1	0	43	44	42	73	74	73	14	14	14	7	7	8	8.4	8.405	8.398	7.3	9.4	8.9	397	402.5	399.3	38.6	41.3	37.4	17	18	17	1	1	2	46	47	45	80	78	81
A323	Landrace	Jiangsu	11823	3155	21.1	23.3	22.1	11	12	10	1	1	2	43	43	43	73	71	74	14	13	17	7	6	7	8.4	8.388	8.409	7.3	8.8	8	397	407.2	407.5	48.5	47	50.5	19	19	18	2	3	2	48	48	48	80	78	79
A324	Landrace	Shanxi	10893	3427	18.8	21.5	17.6	13	14	13	1	2	1	43	45	45	68	66	67	24	26	23	6	7	5	8.912	9.012	9.052	12.6	14.7	13.6	627.7	637.7	631.1	47	49.2	48	19	20	18	2	2	2	43	45	45	80	81	82
A325	Landrace	Shanxi	10893	3427	20.3	18.8	22.3	12	12	11	1	1	1	41	39	39	73	74	75	3	6	4	7	7	7	8.055	8.062	8.135	1.6	3.1	2.3	40.2	45.7	42.5	48.8	51.5	47.6	18	19	18	2	2	2	43	41	41	87	90	85
A326	Landrace	Shanxi	10893	3427	24	26.2	25	9	10	8	1	1	1	43	44	42	73	76	71	27	27	29	5	5	6	12.09	12.095	12.088	17	17.4	18.1	85.2	95.4	95.7	55.2	53.7	57.2	22	22	21	5	6	5	50	51	49	87	88	87
A327	Landrace	Liaoning	12312	4116	22	24.7	20.8	11	12	11	2	3	2	43	43	43	70	71	70	8	10	10	8	7	8	10.632	10.62	10.641	6.3	7.5	7.4	93.8	103.8	97.2	55	57.2	56	18	19	17	6	6	7	53	53	53	87	85	88
A328	Landrace	Nanjing	11823	3155	21.6	20.1	23.6	13	13	12	1	1	2	43	45	45	70	68	71	52	52	52	6	7	5	9.364	9.464	9.504	26.9	29	28.5	538.6	544.1	540.9	58.4	61.1	57.2	23	24	23	3	4	3	44	46	46	82	80	81
A329	Landrace	Shandong	11698	3667	22.7	24.9	23.7	12	13	11	1	2	1	37	35	35	70	68	69	22	21	25	6	6	6	10.959	10.966	11.039	13.6	15.1	14.3	542	552.2	552.5	52.2	50.7	54.2	18	18	17	3	3	3	50	48	48	80	81	82
A330	Elite cultivar	Beijing	11620	3956	21.5	20	23.5	13	13	12	1	1	1	41	42	40	70	71	72	25	25	25	5	5	6	16.06	16.065	16.058	20.1	22.2	21.7	1004.9	1010.4	1007.2	53.8	56.5	52.6	20	21	20	4	4	4	48	49	47	80	83	78
A331	Elite cultivar	Hebei	11452	3804	21.7	23.9	22.7	10	11	9	1	1	1	41	41	41	68	71	66	10	9	13	4	3	4	6.916	6.904	6.925	2.8	4.3	3.5	14	24.2	24.5	49.8	48.3	51.8	16	16	15	3	4	3	48	48	48	80	81	80
A332	Landrace	Liaoning	12312	4116	20.7	23.4	19.5	12	13	12	1	1	1	43	44	42	75	76	77	43	45	42	4	4	5	15.691	15.696	15.689	27.1	29.2	28.1	541.9	551.9	545.3	51.8	54	52.8	21	22	20	4	4	4	48	49	47	80	83	78
A333	Elite cultivar	Beijing	11620	3956	24.7	27.4	23.5	13	14	13	1	2	1	41	43	43	70	71	70	13	15	12	5	6	4	10.984	11.084	11.124	7.4	9.5	8.4	446.8	456.8	450.2	66.6	68.8	67.6	22	23	21	3	3	4	46	48	48	80	78	81
A334	Elite cultivar	Beijing	11620	3956	30	28.5	32	13	13	12	1	1	2	41	39	39	70	68	71	19	22	20	6	6	6	11.205	11.212	11.285	5.6	7.1	6.3	167.6	173.1	169.9	69	71.7	67.8	23	24	23	3	4	3	50	48	48	80	78	79
A335	Landrace	Beijing	11620	3956	20.7	19.2	22.7	13	13	12	1	1	1	43	43	43	70	73	68	45	48	46	4	3	4	13.388	13.376	13.397	24.8	26.3	25.5	248	253.5	250.3	49.6	52.3	48.4	19	20	19	3	4	3	46	46	46	80	81	80
A336	Landrace	Beijing	11620	3956	21.8	24	22.8	11	12	10	1	2	1	41	43	43	68	69	68	19	19	21	3	4	2	8.078	8.178	8.218	4.8	5.2	5.9	217.3	227.5	227.8	50.2	48.7	52.2	17	17	16	4	4	5	43	45	45	80	78	81
A337	Landrace	Shanxi	11329	3925	20.7	23.4	19.5	9	10	9	1	1	2	43	41	41	75	73	76	27	29	29	4	4	4	15.088	15.095	15.168	18.1	19.3	19.2	812.7	822.7	816.1	51.8	54	52.8	20	21	19	3	4	3	50	48	48	80	78	79
A338	Landrace	Beijing	11620	3956	19.8	18.3	21.8	12	12	11	1	2	1	43	44	42	75	73	74	30	30	30	4	4	5	15.904	15.909	15.902	20.7	22.8	22.3	517.8	523.3	520.1	47.4	50.1	46.2	20	21	20	4	4	4	50	51	49	80	81	82
A339	Landrace	Shanxi	11620	3956	23.7	25.9	24.7	11	12	10	1	1	1	43	43	43	73	74	75	8	7	11	5	4	5	9.159	9.147	9.168	3.8	5.3	4.5	187.8	198	198.3	54.4	52.9	56.4	20	20	19	2	2	2	52	52	52	80	83	78
A340	Landrace	Hebei	11452	3804	17.8	20.5	16.6	12	13	12	1	1	1	43	45	45	70	73	68	22	24	21	6	7	5	7.529	7.629	7.669	9.6	11.7	10.6	625.4	635.4	628.8	44.4	46.6	45.4	18	19	17	2	3	2	46	48	48	80	81	80
A341	Landrace	Hebei	11452	3804	19.9	18.4	21.9	12	12	11	1	2	1	43	41	41	68	69	68	5	8	6	9	9	9	9.89	9.897	9.97	4.1	5.6	4.8	122.9	128.4	125.2	53.8	56.5	52.6	19	20	19	4	4	5	63	61	61	97	95	98
A342	Landrace	Hebei	11452	3804	26.5	28.7	27.5	9	10	8	1	1	2	43	44	42	70	68	71	13	13	15	7	7	8	12.775	12.78	12.773	11.8	12.2	12.9	531.1	541.3	541.6	61	59.5	63	20	20	19	3	4	3	59	60	58	100	98	99
A343	Landrace	Jiangsu	12165	3182	22.1	24.8	20.9	11	12	11	1	2	1	43	43	43	68	66	67	20	22	22	6	5	6	9.864	9.852	9.873	11.1	12.3	12.2	779.8	789.8	783.2	55.2	57.4	56.2	19	20	18	3	3	3	63	63	63	100	101	102
A344	Landrace	Hebei	11403	3805	27.9	26.4	29.9	10	10	9	1	1	1	43	45	45	70	71	72	13	13	13	7	8	6	11.083	11.183	11.223	10.6	12.7	12.2	897.5	903	899.8	64.2	66.9	63	16	17	16	3	3	3	63	65	65	100	103	98
A345	Elite cultivar	Hebei	11620	3956	24.1	26.3	25.1	9	10	8	1	2	1	43	44	42	92	90	91	12	12	14	6	6	7	8.402	8.407	8.4	6.2	6.6	7.3	525.4	535.6	535.9	60.2	58.7	62.2	17	17	16	2	2	2	68	69	67	100	101	102
A346	Elite cultivar	Hebei	11620	3956	21.5	24.2	20.3	13	14	13	1	1	1	43	43	43	76	77	78	23	25	25	8	7	8	8.548	8.536	8.557	15.1	16.3	16.2	1132.9	1142.9	1136.3	58	60.2	59	20	21	19	4	4	4	64	64	64	100	103	98
A347	Elite cultivar	Jilin	11620	3956	26.1	24.6	28.1	13	13	12	1	1	1	41	43	43	73	76	71	15	15	15	8	9	7	8.663	8.763	8.803	10.4	12.5	12	834.7	840.2	837	60	62.7	58.8	19	20	19	3	4	3	64	66	66	100	101	100
A348	Elite cultivar	Beijing	11620	3956	27.9	30.1	28.9	10	11	9	1	2	1	43	41	41	76	77	76	63	62	66	6	6	6	8.634	8.641	8.714	32.6	34.1	33.3	1792.7	1802.9	1803.2	67	65.5	69	20	20	19	3	3	4	41	39	39	100	98	101
A349	Landrace	Beijing	11620	3956	24.1	26.3	25.1	11	12	10	1	1	1	37	35	35	70	73	68	24	23	27	3	3	3	7.057	7.064	7.137	5.5	7	6.2	247	257.2	257.5	55.4	53.9	57.4	19	19	18	2	3	2	41	39	39	76	77	76
A350	Landrace	Guangxi	10832	2216	19.5	22.2	18.3	10	11	10	1	2	1	41	42	40	70	71	70	10	12	9	4	4	5	8.195	8.2	8.193	3.2	5.3	4.2	142.3	152.3	145.7	48.8	51	49.8	18	19	17	1	1	2	41	42	40	80	78	81
A351	Landrace	Shanxi	10948	3660	22.5	21	24.5	12	12	11	1	1	2	37	37	37	68	66	69	14	17	15	5	4	5	8.4	8.388	8.409	3.5	5	4.2	155.8	161.3	158.1	54	56.7	52.8	18	19	18	2	3	2	43	43	43	80	78	79
A352	Landrace	Jiangsu	11823	3155	23.3	25.5	24.3	13	14	12	1	2	1	37	39	39	68	66	67	6	6	8	8	9	7	9.307	9.407	9.447	4.6	5	5.7	364.3	374.5	374.8	53.6	52.1	55.6	19	19	18	4	4	4	41	43	43	76	77	78
A353	Elite cultivar	Jilin	12250	4537	13.4	16.1	12.2	9	10	9	0	0	1	37	38	36	68	66	69	16	18	15	4	4	5	7.685	7.69	7.683	2	4.1	3	65.6	75.6	69	33.6	35.8	34.6	12	13	11	0	1	0	43	44	42	76	74	75
A354	Elite cultivar	Jilin	12250	4537	23.2	21.7	25.2	12	12	11	1	2	1	37	37	37	70	68	69	14	17	15	7	6	7	8.4	8.388	8.409	4.2	5.7	4.9	250.6	256.1	252.9	62.6	65.3	61.4	21	22	21	2	2	2	43	43	43	76	77	78
A355	Elite cultivar	Jilin	12250	4537	23	25.2	24	10	11	9	0	0	0	37	39	39	68	69	70	23	23	25	6	7	5	8.106	8.206	8.246	2.6	3	3.7	168.6	178.8	179.1	53	51.5	55	17	17	16	1	1	1	43	45	45	76	79	74
A356	Elite cultivar	Jilin	12250	4537	21.1	23.8	19.9	10	11	10	1	1	1	43	41	41	68	71	66	8	10	10	5	5	5	9.281	9.288	9.361	3.6	4.8	4.7	179.2	189.2	182.6	52.8	55	53.8	19	20	18	3	4	3	43	41	41	80	81	80
A357	Elite cultivar	Jilin	12250	4537	24.7	23.2	26.7	13	13	12	1	2	1	37	38	36	68	69	68	9	9	9	4	4	5	8.309	8.314	8.307	2.9	5	4.5	205.7	211.2	208	56.8	59.5	55.6	19	20	19	2	2	3	43	44	42	76	74	77
A358	Elite cultivar	Jilin	12250	4537	23.2	25.4	24.2	12	13	11	1	1	2	41	41	41	68	66	69	11	10	14	5	4	5	8.109	8.097	8.118	4	5.5	4.7	198.9	209.1	209.4	58	56.5	60	19	19	18	2	3	2	43	43	43	80	78	79
A359	Elite cultivar	Hebei	11452	3804	19.9	22.6	18.7	9	10	9	1	2	1	41	43	43	68	66	67	9	11	8	6	7	5	8.282	8.382	8.422	4.4	6.5	5.4	283.1	293.1	286.5	53.8	56	54.8	18	19	17	3	3	3	45	47	47	80	81	82
A360	Elite cultivar	Liaoning	12312	4116	20.6	19.1	22.6	11	11	10	1	1	1	41	39	39	68	69	70	10	13	11	4	4	4	8.289	8.296	8.369	3.5	5	4.2	211	216.5	213.3	47.4	50.1	46.2	18	19	18	3	3	3	50	48	48	80	83	78
A361	Elite cultivar	Jilin	12250	4537	20.3	22.5	21.3	10	11	9	1	1	1	43	44	42	70	73	68	26	26	28	4	4	5	10.009	10.014	10.007	10.4	10.8	11.5	781.6	791.8	792.1	48.8	47.3	50.8	18	18	17	2	3	2	46	47	45	80	81	80
A362	Landrace	Jilin	12448	4331	21	23.7	19.8	13	14	13	1	1	1	43	41	41	70	71	72	9	11	11	6	6	6	7.319	7.326	7.399	4	5.2	5.1	277.2	287.2	280.6	48.4	50.6	49.4	20	21	19	4	4	4	48	46	46	77	80	75
A363	Landrace	Jilin	12602	4240	26.2	24.7	28.2	14	14	13	1	1	1	37	38	36	68	71	66	9	9	9	6	6	7	8.84	8.845	8.838	5.2	7.3	6.8	443.7	449.2	446	65.6	68.3	64.4	20	21	20	3	4	3	50	51	49	80	81	80
A364	Landrace	Heilongjiang	12646	4545	39	41.2	40	10	11	9	1	2	1	43	43	43	92	93	92	31	30	34	6	5	6	9.245	9.233	9.254	16.6	18.1	17.3	249.6	259.8	260.1	93.5	92	95.5	25	25	24	6	6	7	43	43	43	80	78	81
A365	Landrace	Heilongjiang	12729	5015	23	25.7	21.8	11	12	11	1	1	2	43	45	45	68	66	69	10	12	9	5	6	4	8.6	8.7	8.74	4.1	6.2	5.1	101.9	111.9	105.3	52.8	55	53.8	19	20	18	3	4	3	43	45	45	80	78	79
A366	Landrace	Heilongjiang	13018	4648	20.9	19.4	22.9	11	11	10	1	2	1	37	35	35	68	66	67	9	12	10	6	6	6	9.214	9.221	9.294	4.8	6.3	5.5	168.6	174.1	170.9	52.2	54.9	51	18	19	18	2	2	2	43	41	41	80	81	82
A367	Landrace	Heilongjiang	12633	4543	13.4	15.6	14.4	9	10	8	1	1	1	41	42	40	68	69	70	14	14	16	3	3	4	7.988	7.993	7.986	3.2	3.6	4.3	126.4	136.6	136.9	36.2	34.7	38.2	16	16	15	1	1	1	43	44	42	80	83	78
A368	Landrace	Heilongjiang	12513	4910	22.4	25.1	21.2	11	12	11	1	1	1	41	41	41	68	71	66	9	11	11	5	4	5	9.175	9.163	9.184	4.1	5.3	5.2	225.8	235.8	229.2	51.6	53.8	52.6	17	18	16	2	3	2	59	59	59	80	81	80
A369	Landrace	Shandong	11828	3642	25	23.5	27	12	12	11	1	2	1	41	43	43	70	71	70	11	11	11	6	7	5	5.503	5.603	5.643	3.9	6	5.5	194.4	199.9	196.7	62.4	65.1	61.2	18	19	18	5	5	6	59	61	61	87	85	88
A370	Landrace	Shandong	11821	3503	23.1	25.3	24.1	9	10	8	1	1	2	41	39	39	70	68	71	12	11	15	7	7	7	9.239	9.246	9.319	7.2	8.7	7.9	324.1	334.3	334.6	53.2	51.7	55.2	19	19	18	4	5	4	59	57	57	99	97	98
A371	Landrace	Henan	11420	3607	26.2	28.9	25	11	12	11	1	2	1	41	42	40	72	70	71	19	21	18	6	6	7	9.239	9.244	9.237	10.4	12.5	11.4	572.2	582.2	575.6	65.4	67.6	66.4	18	19	17	3	3	3	59	60	58	99	100	101
A372	Landrace	Shanxi	11018	3340	23.4	21.9	25.4	12	12	11	1	1	1	41	41	41	70	71	72	10	13	11	7	6	7	8.22	8.208	8.229	5.6	7.1	6.3	532.1	537.6	534.4	63.2	65.9	62	21	22	21	4	4	4	74	74	74	99	102	97
A373	Landrace	Japan	14031	4132	24.8	27	25.8	13	14	12	1	1	1	43	45	45	92	95	90	4	4	6	7	8	6	8.346	8.446	8.486	2.5	2.9	3.6	61.4	71.6	71.9	57	55.5	59	19	19	18	4	5	4	43	45	45	80	81	80
A374	Landrace	Japan	14031	4132	26.2	28.9	25	15	16	15	1	2	1	41	39	39	72	73	72	14	16	16	7	7	7	8.4	8.407	8.48	7.3	8.5	8.4	397	407	400.4	62.8	65	63.8	23	24	22	3	3	4	41	39	39	80	78	81
A375	Landrace	Beijing	11617	3959	27	25.5	29	11	11	10	1	1	2	43	44	42	76	74	77	14	14	14	7	7	8	8.4	8.405	8.398	7.3	9.4	8.9	397	402.5	399.3	62	64.7	60.8	19	20	19	5	6	5	59	60	58	89	87	88
A376	Landrace	Beijing	11617	3956	22.6	24.8	23.6	12	13	11	1	2	1	43	43	43	70	68	69	7	6	10	7	6	7	7.952	7.94	7.961	3.9	5.4	4.6	117.6	127.8	128.1	56.4	54.9	58.4	20	20	19	4	4	4	63	63	63	87	88	89
A377	Landrace	Tianjin	11706	3924	25.7	28.4	24.5	12	13	12	1	1	1	43	45	45	72	73	74	12	14	11	6	7	5	11.471	11.571	11.611	8.6	10.7	9.6	300.7	310.7	304.1	61.7	63.9	62.7	21	22	20	5	5	5	59	61	61	93	96	91
A378	Landrace	Tianjin	11706	3924	29	27.5	31	11	11	10	1	1	1	43	41	41	70	73	68	11	14	12	5	5	5	8.918	8.925	8.998	4.6	6.1	5.3	161.5	167	163.8	66.8	69.5	65.6	20	21	20	5	6	5	59	57	57	93	94	93
A379	Landrace	Tianjin	11706	3924	32.2	34.4	33.2	14	15	13	1	2	1	43	44	42	70	71	70	14	14	16	7	7	8	8.4	8.405	8.398	4.8	5.2	5.9	192.8	203	203.3	80.6	79.1	82.6	21	21	20	6	6	7	55	56	54	93	91	94
A380	Landrace	Tianjin	11706	3924	20.3	23	19.1	14	15	14	1	1	2	43	43	43	68	66	69	9	11	11	6	5	6	10.297	10.285	10.306	5.1	6.3	6.2	205.5	215.5	208.9	54.8	57	55.8	21	22	20	5	6	5	57	57	57	93	91	92
A381	Landrace	Tianjin	11706	3924	28.4	26.9	30.4	11	11	10	1	2	1	37	39	39	68	66	67	14	14	14	6	7	5	9.85	9.95	9.99	8.2	10.3	9.8	451.7	457.2	454	65.4	68.1	64.2	19	20	19	3	3	3	53	55	55	93	94	95
A382	Landrace	Shanxi	11113	3508	24.7	26.9	25.7	13	14	12	1	1	1	43	41	41	68	69	70	14	13	17	7	7	7	8.278	8.285	8.358	8.6	10.1	9.3	301.2	311.4	311.7	61.8	60.3	63.8	22	22	21	2	2	2	65	63	63	93	96	91
A383	Landrace	Liaoning	12324	4230	27.1	29.8	25.9	11	12	11	2	2	2	41	42	40	68	71	66	14	16	13	6	6	7	8.4	8.405	8.398	8.9	11	9.9	178.6	188.6	182	62.4	64.6	63.4	20	21	19	6	7	6	46	47	45	87	88	87
A384	Landrace	Liaoning	12258	3942	25.6	24.1	27.6	14	14	13	1	2	1	41	41	41	68	69	68	12	15	13	6	5	6	7.323	7.311	7.332	5	6.5	5.7	275.6	281.1	277.9	64	66.7	62.8	21	22	21	4	4	5	50	50	50	87	85	88
A385	Landrace	Liaoning	12157	3924	21.4	23.6	22.4	12	13	11	1	1	2	43	45	45	70	68	71	9	9	11	7	8	6	7.844	7.944	7.984	4.7	5.1	5.8	142	152.2	152.5	57.8	56.3	59.8	18	18	17	5	6	5	53	55	55	87	85	86
A386	Landrace	Heilongjiang	12513	4910	25.8	28.5	24.6	9	10	9	1	2	1	37	35	35	85	83	84	8	10	10	6	6	6	8.737	8.744	8.817	4.1	5.3	5.2	81.3	91.3	84.7	59.4	61.6	60.4	19	20	18	2	2	2	41	39	39	87	88	89
A387	Landrace	Shanxi	11010	3602	33.6	32.1	35.6	12	12	11	1	1	1	41	42	40	68	69	70	12	12	12	8	8	9	6.731	6.736	6.729	6	8.1	7.6	417.2	422.7	419.5	80.6	83.3	79.4	20	21	20	3	3	3	65	66	64	99	102	97
A388	Landrace	Henan	11228	3409	28.8	31	29.8	11	12	10	1	1	1	43	43	43	70	73	68	22	21	25	7	6	7	6.602	6.59	6.611	10.2	11.7	10.9	972.5	982.7	983	66.2	64.7	68.2	19	19	18	4	5	4	76	76	76	99	100	99
A389	Landrace	Hubei	11027	3106	21.9	24.6	20.7	10	11	10	1	2	1	43	45	45	68	69	68	23	25	22	8	9	7	7.741	7.841	7.881	13.8	15.9	14.8	963.2	973.2	966.6	54.8	57	55.8	19	20	18	2	2	3	85	87	87	99	97	100
A390	Landrace	Hubei	11041	3100	34.4	32.9	36.4	15	15	14	1	1	2	41	39	39	68	66	69	11	14	12	8	8	8	7.174	7.181	7.254	5.9	7.4	6.6	356.8	362.3	359.1	82.6	85.3	81.4	23	24	23	1	2	1	85	83	83	99	97	98
A391	Landrace	Hubei	10923	2959	37.7	39.9	38.7	14	15	13	1	2	1	43	44	42	68	66	67	22	22	24	7	7	8	6.511	6.516	6.509	10.1	10.5	11.2	808.2	818.4	818.7	86.8	85.3	88.8	21	21	20	3	3	3	78	79	77	99	100	101
A392	Landrace	Hubei	11145	3026	34.4	37.1	33.2	11	12	11	1	1	1	41	41	41	68	69	70	18	20	20	6	5	6	8.414	8.402	8.423	9.6	10.8	10.7	860.3	870.3	863.7	86	88.2	87	22	23	21	2	2	2	79	79	79	99	102	97
A393	Landrace	Hubei	11120	3046	24.1	22.6	26.1	12	12	11	1	1	1	43	45	45	68	71	66	20	20	20	9	10	8	6.78	6.88	6.92	12.8	14.9	14.4	830.6	836.1	832.9	65.2	67.9	64	20	21	20	3	4	3	79	81	81	99	100	99
A394	Elite cultivar	Heilongjiang	12633	4543	21.2	23.9	20	9	10	9	0	1	0	43	43	43	68	69	68	12	14	14	7	6	7	8.861	8.849	8.87	5	6.2	6.1	53.2	63.2	56.6	48.8	51	49.8	16	17	15	1	1	2	46	46	46	87	85	88
A395	Elite cultivar	Heilongjiang	12633	4543	23.5	22	25.5	13	13	12	1	1	2	43	45	45	68	66	69	10	10	10	6	7	5	7.915	8.015	8.055	5	7.1	6.6	302.8	308.3	305.1	58.8	61.5	57.6	20	21	20	2	3	2	41	43	43	80	78	79
A396	Landrace	Japan	14031	4132	23	25.2	24	13	14	12	1	2	1	41	39	39	68	69	68	13	12	16	6	6	6	11.662	11.669	11.742	9.1	10.6	9.8	588.3	598.5	598.8	52.8	51.3	54.8	19	19	18	3	3	4	43	41	41	87	85	88
A397	Elite cultivar	Guangxi	10832	2216	26.4	28.6	27.4	10	11	9	1	2	1	41	39	39	70	68	69	18	17	21	9	9	9	6.899	6.906	6.979	10.3	11.8	11	822	832.2	832.5	66	64.5	68	21	21	20	4	4	4	56	54	54	87	88	89
A398	Elite cultivar	Hebei	11488	4081	21.3	24	20.1	10	11	10	1	1	1	41	42	40	68	69	70	12	14	11	5	5	6	10.764	10.769	10.762	6	8.1	7	393.2	403.2	396.6	57.4	59.6	58.4	17	18	16	3	3	3	53	54	52	87	90	85
A399	Landrace	Tianjin	11706	3924	24.3	27	23.1	13	14	13	1	1	2	37	38	36	70	68	71	6	8	5	8	8	9	10.55	10.555	10.548	4.5	6.6	5.5	360.2	370.2	363.6	56	58.2	57	22	23	21	5	6	5	59	60	58	93	91	92
A400	Landrace	Shanxi	11056	3642	26.8	25.3	28.8	11	11	10	1	2	1	37	37	37	70	68	69	5	8	6	8	7	8	10.983	10.971	10.992	4.4	5.9	5.1	333.6	339.1	335.9	64.2	66.9	63	20	21	20	4	4	4	59	59	59	93	94	95
A401	Landrace	Shanxi	11315	3843	41.4	43.6	42.4	15	16	14	1	1	1	41	43	43	70	71	72	12	12	14	6	7	5	9.006	9.106	9.146	7	7.4	8.1	418.6	428.8	429.1	95.2	93.7	97.2	23	23	22	4	4	4	59	61	61	93	96	91
A402	Landrace	Jilin	12416	4530	18.4	21.1	17.2	12	13	12	1	1	1	43	41	41	68	71	66	6	8	8	7	7	7	8.087	8.094	8.167	2.9	4.1	4	235.6	245.6	239	46	48.2	47	17	18	16	2	3	2	44	42	42	87	88	87
A403	Landrace	Jilin	12448	4331	23.1	21.6	25.1	9	9	8	1	2	1	43	44	42	68	69	68	20	20	20	5	5	6	7.735	7.74	7.733	8.1	10.2	9.7	325.9	331.4	328.2	55.4	58.1	54.2	18	19	18	2	2	3	41	42	40	87	85	88
A404	Landrace	Tianjin	11706	3924	33.7	35.9	34.7	12	13	11	1	1	2	41	41	41	70	68	71	9	8	12	8	7	8	10.247	10.235	10.256	7.9	9.4	8.6	434	444.2	444.5	77.6	76.1	79.6	21	21	20	4	5	4	59	59	59	93	91	92
A405	Elite cultivar	Jilin	12628	4357	17.3	15.8	19.3	11	11	10	0	0	0	43	43	43	68	71	66	12	15	13	4	3	4	8.717	8.705	8.726	4	5.5	4.7	161.3	166.8	163.6	43.2	45.9	42	20	21	20	1	2	1	46	46	46	80	81	80
A406	Landrace	Beijing	11901	3336	18.1	20.8	16.9	11	12	11	1	2	1	37	39	39	68	66	67	7	9	6	7	8	6	7.809	7.909	7.949	3.8	5.9	4.8	207.1	217.1	210.5	49	51.2	50	17	18	16	4	4	4	46	48	48	80	81	82
A407	Elite cultivar	Beijing	11620	3956	28	30.2	29	12	13	11	1	2	1	41	43	43	70	71	70	16	16	18	7	8	6	11.8	11.9	11.94	12	12.4	13.1	240.8	251	251.3	64.4	62.9	66.4	19	19	18	3	3	4	46	48	48	80	78	81
A408	Landrace	Inner Mongollia	11304	4102	24.5	23	26.5	9	9	8	1	1	1	43	41	41	68	69	70	20	23	21	4	4	4	6.245	6.252	6.325	4.4	5.9	5.1	154.6	160.1	156.9	61.2	63.9	60	21	22	21	1	1	1	46	44	44	80	83	78
A409	Landrace	Inner Mongollia	11140	4050	27.7	29.9	28.7	10	11	9	1	1	1	41	42	40	70	73	68	23	23	25	7	7	8	8.04	8.045	8.038	12.4	12.8	13.5	309.2	319.4	319.7	63.8	62.3	65.8	18	18	17	2	3	2	46	47	45	80	81	80
A410	Landrace	Inner Mongollia	11140	4050	20.8	23.5	19.6	11	12	11	1	2	1	45	45	45	70	71	70	23	25	25	5	4	5	9.658	9.646	9.667	11.3	12.5	12.4	337.7	347.7	341.1	52	54.2	53	18	19	17	3	3	4	45	45	45	80	78	81
A411	Landrace	Inner Mongollia	11140	4050	25.8	24.3	27.8	11	11	10	1	1	2	43	45	45	70	68	71	12	12	12	7	8	6	9.642	9.742	9.782	7.8	9.9	9.4	274.4	279.9	276.7	69.6	72.3	68.4	20	21	20	3	4	3	46	48	48	82	80	81
A412	Landrace	Heilongjiang	12729	5015	25	27.2	26	13	14	12	1	2	1	43	41	41	70	68	69	10	9	13	5	5	5	8.409	8.416	8.489	4.1	5.6	4.8	165.7	175.9	176.2	57.5	56	59.5	20	20	19	2	2	2	46	44	44	82	83	84
A413	Landrace	Heilongjiang	12729	5015	23.1	25.8	21.9	13	14	13	1	1	1	43	44	42	70	71	72	7	9	6	7	7	8	9.418	9.423	9.416	4.7	6.8	5.7	284.7	294.7	288.1	55.4	57.6	56.4	19	20	18	2	2	2	46	47	45	87	90	85
A414	Landrace	Heilongjiang	13018	4648	23.8	22.3	25.8	9	9	8	1	1	1	43	43	43	76	79	74	9	12	10	5	4	5	12.496	12.484	12.505	6.2	7.7	6.9	526.7	532.2	529	54.8	57.5	53.6	20	21	20	4	5	4	46	46	46	100	101	100
A415	Landrace	Yunnan	10159	2404	29.1	31.3	30.1	12	13	11	1	2	1	45	47	47	75	76	75	24	24	26	5	6	4	8.032	8.132	8.172	10	10.4	11.1	700.6	710.8	711.1	72.8	71.3	74.8	21	21	20	4	4	5	67	69	69	100	98	101
A416	Landrace	Shanxi	10956	3448	28	30.7	26.8	12	13	12	1	1	2	45	43	43	76	74	77	34	36	36	5	5	5	6.065	6.072	6.145	10.4	11.6	11.5	883.1	893.1	886.5	67.2	69.4	68.2	22	23	21	4	5	4	59	57	57	80	78	79
A417	Wild	liaoning	12364	3988	54.2	52.7	56.2	13	13	12	2	3	2	52	53	51	77	75	76	12	12	12	7	7	8	1.529	1.534	1.527	1.3	3.4	2.9	103.8	109.3	106.1	166	168.7	164.8	26	27	26	7	7	7	53	54	52	80	81	82
A418	Wild	liaoning	12364	3988	41.9	44.1	42.9	11	12	10	2	2	2	60	60	60	95	96	97	11	10	14	8	7	8	1.596	1.584	1.605	1.4	2.9	2.1	117.5	127.7	128	182.3	180.8	184.3	22	22	21	8	8	8	53	53	53	80	83	78
A419	Wild	liaoning	12364	3988	37.9	40.6	36.7	11	12	11	2	2	2	53	55	55	85	88	83	10	12	9	6	7	5	1.475	1.575	1.615	0.9	3	1.9	75.5	85.5	78.9	165.4	167.6	166.4	26	27	25	7	8	7	53	55	55	80	81	80
A420	Wild	liaoning	12364	3988	45.8	44.3	47.8	11	11	10	3	4	3	56	54	54	86	87	86	11	14	12	8	8	8	1.557	1.564	1.637	1.3	2.8	2	118.2	123.7	120.5	176.5	179.2	175.3	22	23	22	9	9	10	53	51	51	80	78	81
A421	Wild	liaoning	12364	3988	56.4	58.6	57.4	13	14	12	3	3	4	57	58	56	82	80	83	19	19	21	7	7	8	1.519	1.524	1.517	2	2.4	3.1	173.1	183.3	183.6	174.3	172.8	176.3	28	28	27	7	8	7	53	54	52	80	78	79
A422	Wild	liaoning	12364	3988	61.1	63.8	59.9	16	17	16	3	4	3	54	54	54	89	87	88	33	35	35	7	6	7	1.707	1.695	1.716	4.2	5.4	5.3	379.7	389.7	383.1	190.2	192.4	191.2	27	28	26	7	7	7	55	55	55	80	81	82
A423	Wild	liaoning	12364	3988	54.1	52.6	56.1	13	13	12	4	4	4	59	61	61	91	92	93	13	13	13	8	9	7	1.608	1.708	1.748	1.7	3.8	3.3	148.7	154.2	151	156.5	159.2	155.3	25	26	25	8	8	8	53	55	55	80	83	78
A424	Wild	liaoning	12364	3988	38.2	40.4	39.2	13	14	12	5	5	5	58	56	56	88	91	86	24	23	27	7	7	7	4.975	4.982	5.055	8.6	10.1	9.3	301.7	311.9	312.2	167.7	166.2	169.7	26	26	25	8	9	8	53	51	51	87	88	87
A425	Wild	liaoning	12364	3988	39	41.7	37.8	12	13	12	4	5	4	58	59	57	83	84	83	22	24	21	7	7	8	4.171	4.176	4.169	6.7	8.8	7.7	267.2	277.2	270.6	168.3	170.5	169.3	27	28	26	9	9	10	53	54	52	87	85	88
A426	Wild	liaoning	12364	3988	61.5	60	63.5	16	16	15	3	3	4	58	58	58	93	91	94	28	31	29	8	7	8	1.571	1.559	1.58	3.4	4.9	4.1	268.1	273.6	270.4	182	184.7	180.8	25	26	25	8	9	8	57	57	57	87	85	86
A427	Wild	liaoning	12364	3988	51.6	53.8	52.6	12	13	11	4	5	4	53	55	55	85	83	84	10	10	12	8	9	7	4.144	4.244	4.284	3.4	3.8	4.5	324.7	334.9	335.2	178	176.5	180	25	25	24	8	8	8	53	55	55	87	88	89
A428	Wild	liaoning	12364	3988	56.4	59.1	55.2	11	12	11	4	4	4	61	59	59	91	92	93	11	13	13	7	7	7	1.54	1.547	1.62	1.3	2.5	2.4	120.9	130.9	124.3	164	166.2	165	26	27	25	9	9	9	57	55	55	80	83	78
A429	Wild	liaoning	12058	3843	30.5	29	32.5	11	11	10	5	5	5	54	55	53	79	82	77	13	13	13	7	7	8	4.805	4.81	4.803	4.5	6.6	6.1	312.2	317.7	314.5	185	187.7	183.8	21	22	21	8	9	8	53	54	52	87	88	87
A430	Wild	liaoning	12058	3843	20.2	22.4	21.2	8	9	7	4	5	4	57	57	57	92	93	92	10	9	13	8	7	8	2.766	2.754	2.775	2.1	3.6	2.8	191.4	201.6	201.9	169.2	167.7	171.2	21	21	20	9	9	10	53	53	53	87	85	88
A431	Wild	liaoning	12058	3843	29.9	32.6	28.7	10	11	10	4	4	5	58	60	60	90	88	91	13	15	12	7	8	6	5.088	5.188	5.228	4.8	6.9	5.8	313.1	323.1	316.5	185.5	187.7	186.5	23	24	22	8	9	8	53	55	55	87	85	86
A432	Wild	liaoning	12058	3843	92.6	91.1	94.6	17	17	16	5	6	5	55	53	53	85	83	84	73	76	74	7	7	7	1.478	1.485	1.558	7.9	9.4	8.6	235.9	241.4	238.2	168.6	171.3	167.4	26	27	26	8	8	8	53	51	51	87	88	89
A433	Wild	liaoning	12058	3843	72.1	74.3	73.1	15	16	14	3	3	3	60	61	59	85	86	87	30	30	32	7	7	8	1.48	1.485	1.478	3.3	3.7	4.4	147.9	158.1	158.4	179.7	178.2	181.7	25	25	24	9	9	9	55	56	54	87	90	85
A434	Wild	liaoning	12058	3843	37	39.7	35.8	12	13	12	5	5	5	59	59	59	94	97	92	17	19	19	8	7	8	3.027	3.015	3.036	4.2	5.4	5.3	147.2	157.2	150.6	177.5	179.7	178.5	27	28	26	8	9	8	53	53	53	87	88	87
A435	Wild	liaoning	12058	3843	67.9	66.4	69.9	12	12	11	5	6	5	59	61	61	91	92	91	29	29	29	8	9	7	1.62	1.72	1.76	3.9	6	5.5	134.8	140.3	137.1	193.4	196.1	192.2	25	26	25	10	10	11	59	61	61	87	85	88
A436	Wild	liaoning	12058	3843	32.9	35.1	33.9	11	12	10	5	5	6	59	57	57	89	87	90	12	11	15	7	7	7	1.515	1.522	1.595	1.4	2.9	2.1	104.4	114.6	114.9	159.7	158.2	161.7	23	23	22	8	9	8	53	51	51	80	78	79
A437	Wild	liaoning	12058	3843	67.9	70.6	66.7	12	13	12	4	5	4	54	55	53	79	77	78	8	10	7	8	8	9	1.615	1.62	1.613	1	3.1	2	86.1	96.1	89.5	170.9	173.1	171.9	25	26	24	8	8	8	53	54	52	80	81	82
A438	Wild	liaoning	12058	3843	36	34.5	38	11	11	10	4	4	4	62	62	62	97	98	99	10	13	11	7	6	7	4.112	4.1	4.121	3	4.5	3.7	151.1	156.6	153.4	171.5	174.2	170.3	21	22	21	9	9	9	53	53	53	105	108	103
A439	Wild	Hebei	11738	4111	49.7	51.9	50.7	11	12	10	3	3	3	55	57	57	87	90	85	6	6	8	8	9	7	2.281	2.381	2.421	1	1.4	2.1	85.5	95.7	96	185.2	183.7	187.2	22	22	21	8	9	8	53	55	55	80	81	80
A440	Wild	Tianjin	11702	3913	68	70.7	66.8	12	13	12	3	4	3	58	56	56	88	89	88	3	5	5	8	8	8	2.371	2.378	2.451	0.6	1.8	1.7	34.1	44.1	37.5	181.2	183.4	182.2	24	25	23	10	10	11	59	57	57	80	78	81
A441	Wild	Tianjin	11702	3913	52.1	50.6	54.1	10	10	9	3	3	4	59	60	58	84	82	85	10	10	10	8	8	9	2.49	2.495	2.488	1.9	4	3.5	114.6	120.1	116.9	167.2	169.9	166	19	20	19	9	10	9	53	54	52	80	78	79
A442	Wild	Anhui	11717	3152	116.8	119	117.8	22	23	21	4	5	4	56	56	56	91	89	90	36	35	39	11	10	11	4.467	4.455	4.476	17.6	19.1	18.3	1498.8	1509	1509.3	188.2	186.7	190.2	28	28	27	9	9	9	61	61	61	77	78	79
A443	Wild	Anhui	11717	3152	130	132.7	128.8	20	21	20	9	9	9	61	63	63	93	94	95	80	82	79	8	9	7	2.039	2.139	2.179	12.7	14.8	13.7	318.5	328.5	321.9	172.4	174.6	173.4	26	27	25	9	9	9	53	55	55	87	90	85
A444	Elite cultivar	Hebei	11811	3936	18.6	21.3	17.4	13	14	13	1	1	2	45	43	43	72	70	73	14	16	16	5	5	5	18.484	18.491	18.564	11.6	12.8	12.7	756.7	766.7	760.1	46.4	48.6	47.4	17	18	16	3	4	3	53	51	51	87	85	86
A445	Elite cultivar	Hebei	11811	3936	26.7	25.2	28.7	11	11	10	1	2	1	45	46	44	72	70	71	11	11	11	6	6	7	18.026	18.031	18.024	5.5	7.6	7.1	491.4	496.9	493.7	61.4	64.1	60.2	18	19	18	4	4	4	53	54	52	87	88	89
A446	Elite cultivar	Hebei	11448	3803	18	20.2	19	11	12	10	1	1	1	47	47	47	72	73	74	12	11	15	6	5	6	14.692	14.68	14.701	10.8	12.3	11.5	216.1	226.3	226.6	45	43.5	47	19	19	18	4	4	4	53	53	53	87	90	85
A447	Elite cultivar	Hebei	11448	3803	19.6	22.3	18.4	13	14	13	1	1	1	45	47	47	76	79	74	11	13	10	6	7	5	18.102	18.202	18.242	12	14.1	13	963.1	973.1	966.5	52.8	55	53.8	19	20	18	4	5	4	53	55	55	87	88	87
A448	Elite cultivar	Hebei	11448	3803	19.8	18.3	21.8	16	16	15	1	2	1	45	43	43	70	71	70	14	17	15	5	5	5	17.213	17.22	17.293	11.7	13.2	12.4	586.4	591.9	588.7	49.6	52.3	48.4	19	20	19	3	3	4	53	51	51	87	85	88
A449	Elite cultivar	Hebei	11448	3803	19.1	21.3	20.1	10	11	9	1	1	2	37	38	36	68	66	69	12	12	14	5	5	6	15.299	15.304	15.297	4.7	5.1	5.8	256	266.2	266.5	51.6	50.1	53.6	17	17	16	3	4	3	53	54	52	87	85	86
A450	Elite cultivar	Hebei	11547	3887	21.5	24.2	20.3	11	12	11	1	2	1	40	40	40	70	68	69	13	15	15	4	3	4	16.32	16.308	16.329	7.4	8.6	8.5	478.9	488.9	482.3	49.4	51.6	50.4	19	20	18	4	4	4	53	53	53	87	88	89
A451	Elite cultivar	Liaoning	12325	4148	13.6	12.1	15.6	13	13	12	1	1	1	37	39	39	68	69	70	20	20	20	4	5	3	13.854	13.954	13.994	10.1	12.2	11.7	809.3	814.8	811.6	36.6	39.3	35.4	14	15	14	2	2	2	48	50	50	82	85	80
A452	Elite cultivar	Jilin	11620	3956	21.1	23.3	22.1	8	9	7	1	1	1	43	41	41	70	73	68	10	9	13	5	5	5	17.755	17.762	17.835	5.7	7.2	6.4	398.9	409.1	409.4	48.6	47.1	50.6	14	14	13	3	4	3	53	51	51	82	83	82
A453	Elite cultivar	Jilin	11620	3956	18.3	21	17.1	10	11	10	1	2	1	45	46	44	70	71	70	10	12	9	5	5	6	15.419	15.424	15.417	7.3	9.4	8.3	513.2	523.2	516.6	44	46.2	45	18	19	17	3	3	4	53	54	52	82	80	83
A454	Elite cultivar	Jilin	11620	3956	19.6	18.1	21.6	11	11	10	1	1	2	37	37	37	68	66	69	31	34	32	2	1	2	10.659	10.647	10.668	6	7.5	6.7	386.9	392.4	389.2	45	47.7	43.8	16	17	16	3	4	3	48	48	48	82	80	81
A455	Elite cultivar	Jilin	11620	3956	20	22.2	21	8	9	7	1	2	1	45	47	47	72	70	71	11	11	13	5	6	4	14.793	14.893	14.933	7.7	8.1	8.8	347.9	358.1	358.4	50	48.5	52	19	19	18	1	1	1	48	50	50	82	83	84
A456	Elite cultivar	Jilin	11620	3956	21.4	24.1	20.2	11	12	11	1	1	1	43	41	41	72	73	74	10	12	12	5	5	5	14.388	14.395	14.468	4.8	6	5.9	359.1	369.1	362.5	51.4	53.6	52.4	19	20	18	2	2	2	48	46	46	82	85	80
A457	Elite cultivar	Jilin	11620	3956	18.3	16.8	20.3	8	8	7	1	1	1	37	38	36	70	73	68	9	9	9	4	4	5	9.653	9.658	9.651	3.3	5.4	4.9	232.3	237.8	234.6	45.8	48.5	44.6	15	16	15	2	3	2	46	47	45	82	83	82
A458	Elite cultivar	Jilin	12402	4311	12.9	15.1	13.9	9	10	8	1	2	1	37	37	37	68	69	68	10	9	13	4	3	4	12.442	12.43	12.451	3.2	4.7	3.9	143.5	153.7	154	34.8	33.3	36.8	13	13	12	1	1	2	46	46	46	82	80	83
A459	Elite cultivar	Jilin	12402	4311	19	21.7	17.8	10	11	10	1	1	2	43	45	45	70	68	71	10	12	9	3	4	2	12.538	12.638	12.678	4.5	6.6	5.5	144.7	154.7	148.1	43.8	46	44.8	15	16	14	2	3	2	41	43	43	82	80	81
A460	Elite cultivar	Jilin	12402	4311	15	13.5	17	8	8	7	0	1	0	41	39	39	68	66	67	8	11	9	4	4	4	14.502	14.509	14.582	2.5	4	3.2	185.8	191.3	188.1	37.6	40.3	36.4	14	15	14	1	1	1	41	39	39	82	83	84
A461	Elite cultivar	Jilin	12402	4311	19.1	21.3	20.1	10	11	9	1	1	1	41	42	40	68	69	70	10	10	12	4	4	5	10.704	10.709	10.702	2.9	3.3	4	132.2	142.4	142.7	44	42.5	46	18	18	17	2	2	2	41	42	40	82	85	80
A462	Elite cultivar	Jilin	12402	4311	21	23.7	19.8	11	12	11	1	1	1	45	45	45	70	73	68	11	13	13	3	2	3	11.359	11.347	11.368	4.1	5.3	5.2	144.1	154.1	147.5	52.6	54.8	53.6	19	20	18	2	3	2	53	53	53	82	83	82
A463	Elite cultivar	Jilin	12402	4311	14.4	12.9	16.4	7	7	6	1	2	1	43	45	45	70	71	70	9	9	9	4	5	3	16.829	16.929	16.969	2.6	4.7	4.2	36.7	42.2	39	38.8	41.5	37.6	13	14	13	2	2	3	43	45	45	82	80	83
A464	Elite cultivar	Jilin	12402	4311	19.8	22	20.8	11	12	10	1	1	2	45	43	43	70	68	71	12	11	15	4	4	4	14.44	14.447	14.52	7.8	9.3	8.5	349.2	359.4	359.7	45.5	44	47.5	17	17	16	1	2	1	53	51	51	82	80	81
A465	Elite cultivar	Beijing	11613	4013	17.3	20	16.1	11	12	11	1	2	1	43	44	42	70	68	69	20	22	19	5	5	6	11.324	11.329	11.322	10.4	12.5	11.4	728.4	738.4	731.8	41.6	43.8	42.6	16	17	15	3	3	3	53	54	52	87	88	89
A466	Elite cultivar	Beijing	11613	4013	17.4	15.9	19.4	10	10	9	1	1	1	40	40	40	70	71	72	9	12	10	4	3	4	9.466	9.454	9.475	3.5	5	4.2	172.7	178.2	175	43.6	46.3	42.4	17	18	17	2	2	2	46	46	46	87	90	85
A467	Elite cultivar	Beijing	11613	4013	21.5	23.7	22.5	11	12	10	1	1	1	40	42	42	70	73	68	42	42	44	4	5	3	14.481	14.581	14.621	24.4	24.8	25.5	1583.3	1593.5	1593.8	51.6	50.1	53.6	21	21	20	4	5	4	48	50	50	87	88	87
A468	Elite cultivar	Beijing	11613	4013	19.6	22.3	18.4	8	9	8	1	2	1	40	38	38	70	71	70	21	23	23	6	6	6	16.058	16.065	16.138	21	22.2	22.1	1363.8	1373.8	1367.2	53	55.2	54	22	23	21	3	3	4	46	44	44	87	85	88
A469	Elite cultivar	Beijing	11613	4013	26.4	24.9	28.4	12	12	11	1	1	2	40	41	39	68	66	69	25	25	25	3	3	4	7.895	7.9	7.893	6.4	8.5	8	451.3	456.8	453.6	60.8	63.5	59.6	20	21	20	2	3	2	53	54	52	87	85	86
A470	Elite cultivar	Beijing	11613	4013	20.2	22.4	21.2	10	11	9	1	2	1	40	40	40	70	68	69	15	14	18	6	5	6	14.468	14.456	14.477	12.8	14.3	13.5	957.2	967.4	967.7	50.4	48.9	52.4	18	18	17	4	4	4	48	48	48	87	88	89
A471	Elite cultivar	Beijing	11613	4013	26.7	29.4	25.5	12	13	12	1	1	1	37	39	39	68	69	70	24	26	23	4	5	3	11.472	11.572	11.612	9.8	11.9	10.8	342.3	352.3	345.7	61.4	63.6	62.4	18	19	17	3	3	3	53	55	55	87	90	85
A472	Elite cultivar	Beijing	11613	4013	15.6	14.1	17.6	7	7	6	1	1	1	40	38	38	73	76	71	27	30	28	5	5	5	11.012	11.019	11.092	14.8	16.3	15.5	1333.7	1339.2	1336	42.2	44.9	41	19	20	19	2	3	2	53	51	51	87	88	87
A473	Elite cultivar	Beijing	11613	4013	18.6	20.8	19.6	10	11	9	1	2	1	40	41	39	70	71	70	20	20	22	5	5	6	13.707	13.712	13.705	12.8	13.2	13.9	1086.2	1096.4	1096.7	42.8	41.3	44.8	18	18	17	3	3	4	53	54	52	87	85	88
A474	Elite cultivar	Beijing	11613	4013	20.1	22.8	18.9	12	13	12	1	1	2	40	40	40	70	68	71	15	17	17	5	4	5	13.553	13.541	13.562	10.7	11.9	11.8	913	923	916.4	48.2	50.4	49.2	20	21	19	4	5	4	53	53	53	87	85	86
A475	Elite cultivar	Beijing	11613	4013	22.3	20.8	24.3	11	11	10	1	2	1	40	42	42	70	68	69	21	21	21	5	6	4	15.332	15.432	15.472	15.9	18	17.5	1269.6	1275.1	1271.9	51.4	54.1	50.2	19	20	19	2	2	2	53	55	55	87	88	89
[truncated: 15 more columns]
